# Supplementary material for: Study on the impact of China’s urban agglomerations’ tiered spatial structure on regional economic resilience
Source: PLoS One. 2025 Mar 13;20(3):e0314538. doi: 10.1371/journal.pone.0314538 (PMC11906089; doi:10.1371/journal.pone.0314538)
Supplement: S1 Data — DATA serves as the data foundation for the part “Analyzing Trends in Dependent and Independent Variables within Chinese Urban Agglomerations” in the article. It is used for empirical analysis and the pictorial data of Figs 12–16. (XLSX) [file pone.0314538.s001.xlsx]

## Sheet: data
year	region ID	RES	POP	ENT	POP*ENT	GAP	GRAD	LnFDI	LnTel	Avegdp	Gov	Inv	Con	LnPub
2019	1	-1.11048	0.636057	0.648398	0.412418	10.677	0.391821	5.67751	7.10884	7.51841	0.2188	0.687453	2.9551	4.92348
2019	2	0.433286	0.78373	0.470473	0.368724	4.53857	0.748247	6.5567	7.70676	11.9315	0.146427	0.534552	4.86682	4.71209
2019	3	-0.0206378	0.49505	0.443289	0.21945	3.17086	0.79148	5.42266	7.35711	10.9904	0.137805	0.373201	4.18409	4.63117
2019	4	0.783285	1.01129	1.11753	1.13015	2.8837	0.643681	5.55279	6.85779	6.18243	0.18139	0.845574	3.00361	4.71722
2019	5	0.365895	0.49769	0.459376	0.228627	6.42619	0.775722	6.00334	6.96703	6.9855	0.172634	0.943328	3.08897	4.76915
2019	6	0.929133	0.51803	0.512793	0.265642	3.80078	0.810652	5.04781	7.45122	5.66183	0.165314	0.894039	2.52757	4.92342
2019	7	-0.374586	0.904819	0.783758	0.709159	3.57065	0.285694	4.30455	6.19883	4.76815	0.214752	1.04507	2.34081	4.8947
2019	8	-2.63227	0.301802	0.42845	0.129307	3.49553	0.751961	4.99583	6.49289	6.80104	0.141106	0.736053	3.26663	4.87751
2019	9	0.995546	0.410687	0.598409	0.245758	6.23359	1.13816	4.01925	7.40926	7.94909	0.137906	0.775363	3.91261	4.78233
2019	10	-0.471461	0.374858	0.451671	0.169313	1.02691	0.462392	2.85438	5.92668	4.73743	0.187434	0.888122	2.11562	4.90594
2019	11	-1.40919	0.421616	0.909424	0.383428	0.227476	0.519682	2.86508	5.56798	11.1492	0.167226	0.356807	3.29787	4.87868
2019	12	-0.464006	0.545163	0.669829	0.365166	3.9964	0.458922	1.46015	5.94723	4.46761	0.27408	0.72338	2.26703	4.94045
2019	13	-1.22462	0.673847	0.459222	0.309445	3.45673	0.433622	1.06184	3.95033	5.84513	0.256902	0.641972	2.00965	4.89893
2019	14	-5.48529	0.606807	0.601708	0.365121	2.63728	0.440745	3.77996	5.24379	4.35005	0.236246	0.914554	2.61625	4.73845
2019	15	-1.74609	0.640745	0.643879	0.412562	1.98182	0.592457	3.4245	5.69736	6.67243	0.178893	0.2532	3.60213	4.71571
2019	16	-0.665709	0.426841	0.504249	0.215234	4.78509	0.710144	1.60199	6.11841	5.18971	0.225992	0.400145	2.34063	4.98395
2019	17	0.110019	0.317149	0.546698	0.173385	4.00374	0.422805	3.17005	5.15716	4.87069	0.242932	1.0087	1.55267	4.97714
2018	1	-0.398897	0.638888	0.584582	0.373482	8.16798	0.429038	5.76402	7.13134	7.58979	0.209499	0.638044	3.10556	4.862
2018	2	0.0744213	0.854509	0.481313	0.411287	2.93669	0.90625	6.53586	7.75066	11.3188	0.149769	0.549455	4.35029	4.69751
2018	3	-0.0689044	0.494545	0.427764	0.211549	3.4583	0.908589	5.64229	7.28689	10.5235	0.133605	0.354486	3.71387	4.58934
2018	4	-0.0227262	1.01894	1.11365	1.13474	2.58107	0.685751	5.46552	6.81716	5.54465	0.189675	0.879456	2.3925	4.69531
2018	5	-0.01972	0.498947	0.47902	0.239006	6.43453	0.862591	5.90112	6.9409	6.43022	0.168031	0.930486	2.71703	4.73956
2018	6	0.126017	0.505677	0.556108	0.281211	3.51042	0.993908	5.3618	6.25594	5.03063	0.170553	0.935718	2.15241	4.8864
2018	7	0.190374	0.863824	0.666506	0.575744	3.17031	0.634018	4.22258	6.16086	4.60308	0.204228	1.08011	2.1642	4.87045
2018	8	-0.0906284	0.253826	0.431006	0.1094	2.16537	0.885346	5.16461	6.52368	7.59961	0.120731	0.738466	3.35328	4.85014
2018	9	0.330886	0.410575	0.522516	0.214532	3.25894	1.38694	3.93729	7.15256	7.02445	0.143383	0.821571	3.23173	4.75666
2018	10	-0.724099	0.377607	0.427823	0.161549	0.496962	0.523202	2.73668	5.79245	4.6252	0.17666	0.870722	2.08263	4.87863
2018	11	0.140381	0.422274	0.848963	0.358495	-3.82843	0.579169	3.2492	5.15358	11.4615	0.148302	0.317221	3.76206	4.83922
2018	12	-0.104686	0.54188	0.608696	0.32984	4.03202	0.501372	1.72453	5.48789	4.29644	0.266199	0.844837	1.94599	4.93013
2018	13	-0.0798932	0.664247	0.625167	0.415265	3.4578	0.555744	0.757764	4.01852	5.98543	0.246179	0.700916	1.52874	4.89086
2018	14	0.267282	0.607828	0.599339	0.364295	2.76798	0.508501	3.92726	5.71115	5.48627	0.176756	0.768496	2.96978	4.72181
2018	15	0.191315	0.639201	0.619048	0.395696	1.53283	0.144399	3.84357	5.72405	6.96293	0.15961	0.247395	3.8363	4.69444
2018	16	0.637097	0.423548	0.496038	0.210096	4.62916	0.160632	2.67496	5.5547	5.10187	0.206261	0.373214	2.27564	4.95932
2018	17	-0.055249	0.495058	0.599148	0.296613	3.94307	0.43554	3.05849	5.13923	4.64319	0.231024	1.00195	1.37171	4.96609
2017	1	-0.211452	0.598303	0.517258	0.309477	7.40801	0.455563	6.08017	7.41395	7.1353	0.197851	0.657227	2.9418	4.80357
2017	2	0.503291	0.86567	0.465138	0.402656	2.87271	0.936002	6.50413	7.69655	10.6155	0.145914	0.562518	4.17124	4.677
2017	3	0.558386	0.495323	0.42831	0.212151	3.41629	0.979274	5.38502	7.08468	10.156	0.138611	0.341677	3.7228	4.56091
2017	4	0.458047	1.03025	1.11847	1.1523	2.57015	0.707498	5.35188	6.70581	5.21679	0.190624	0.851146	2.34436	4.68104
2017	5	0.282142	0.497238	0.487747	0.242526	6.06713	0.96624	5.82149	6.99051	6.04911	0.165971	0.898373	2.55445	4.72318
2017	6	0.446414	0.487639	0.580731	0.283187	3.35022	1.1376	4.93701	6.12122	4.69126	0.16298	0.932067	2.06005	4.85348
2017	7	0.466654	0.806238	0.706404	0.56953	3.02715	0.642831	4.05432	6.11129	4.26186	0.202799	1.10083	2.04027	4.85236
2017	8	0.212874	0.250581	0.387262	0.0970406	1.8878	0.904154	5.18313	6.506	7.17325	0.116987	0.756745	3.32729	4.80142
2017	9	0.499601	0.411457	0.512211	0.210753	2.97234	1.34186	4.55612	6.80375	6.44475	0.147693	0.811253	2.97382	4.74018
2017	10	0.518664	0.3811	0.432	0.164635	0.792298	0.558948	2.12807	5.85243	4.58505	0.162549	0.814827	2.09173	4.85787
2017	11	-3.08132	0.422219	0.812984	0.343258	-3.34622	0.60737	3.29279	4.74177	10.643	0.144404	0.488293	3.7119	4.80892
2017	12	-0.101304	0.541094	0.626786	0.33915	3.60482	0.606943	1.65733	5.05095	4.06638	0.262987	0.783502	1.94194	4.91477
2017	13	0.437263	0.661495	0.65488	0.433199	3.54186	0.584544	0.678592	3.97304	5.67144	0.249648	0.923665	1.53741	4.8784
2017	14	-1.92445	0.34758	0.555894	0.193218	3.32367	0.581903	4.25738	5.85513	5.0067	0.192616	0.841994	2.92426	4.67561
2017	15	-0.218586	0.636824	0.668919	0.425984	1.46275	0.703582	3.88155	5.79074	6.4117	0.158162	0.273921	3.73876	4.68308
2017	16	1.25093	0.42066	0.482143	0.202818	3.97733	0.812534	1.89368	4.98841	4.57172	0.198492	0.368401	2.17483	4.97183
2017	17	0.742174	0.314836	0.63101	0.198664	3.77856	0.530792	3.09225	5.05547	4.3835	0.227842	1.01253	1.35933	4.94537
2016	1	0.203276	0.595673	0.616542	0.367257	6.50438	0.529694	6.25376	7.71393	6.75646	0.204247	0.683415	2.79128	4.74566
2016	2	0.244536	0.870317	0.451011	0.392522	2.76543	0.973868	6.52553	7.69287	9.55562	0.14926	0.591042	3.80277	4.65051
2016	3	0.150683	0.49468	0.409024	0.202336	3.41972	1.00751	5.42008	6.84077	9.3662	0.139591	0.335599	3.52737	4.52584
2016	4	0.289856	1.03739	1.15556	1.19877	2.32406	0.723162	5.20828	6.59367	4.72902	0.195281	0.871159	2.1162	4.66194
2016	5	0.172812	0.496534	0.469412	0.233079	5.46468	1.01879	5.71896	6.8279	5.54225	0.168855	0.885197	2.31523	4.70884
2016	6	0.201536	0.469912	0.579864	0.272485	3.07198	1.15517	4.89835	6.32537	4.25923	0.16339	0.953682	1.85265	4.8111
2016	7	-0.152911	0.698391	0.57277	0.400017	2.80207	0.664307	3.86576	6.12947	3.85448	0.205955	1.24887	1.84687	4.83759
2016	8	-0.230887	0.249383	0.398364	0.0993451	1.73336	0.951308	5.11783	6.53788	6.61258	0.119999	0.797506	3.08877	4.78339
2016	9	0.226295	0.412471	0.543517	0.224185	2.43493	1.40859	4.47851	6.75912	5.81809	0.149698	0.799909	2.72771	4.72241
2016	10	0.122344	0.383974	0.424663	0.16306	0.772095	0.576914	2.19568	6.09687	4.14534	0.167845	0.809974	1.91628	4.80977
2016	11	-0.478869	0.422644	0.580621	0.245396	-4.05323	0.658158	3.6572	5.01154	12.2568	0.133812	0.653118	3.54053	4.78294
2016	12	0.0564047	0.541748	0.606112	0.32836	3.04487	0.655593	1.94564	5.04309	3.8469	0.276989	1.11609	1.81416	4.90943
2016	13	0.0248423	0.656509	0.697744	0.458076	3.12569	0.601932	0.588509	4.14555	5.16537	0.264589	1.178	1.42011	4.86569
2016	14	-0.680901	0.60325	0.523683	0.315912	1.58134	0.632165	4.92766	5.93196	5.26821	0.172436	0.77954	2.67714	4.65062
2016	15	-5.41186	0.637944	0.773573	0.493496	1.49482	0.782498	3.73866	5.75752	6.09574	0.159227	0.290857	3.65242	4.68242
2016	16	-0.219663	0.419396	0.452715	0.189867	3.59446	0.815603	2.49192	5.17159	3.88403	0.206264	0.997911	2.05721	4.94709
2016	17	0.330194	0.501124	0.642071	0.321757	3.54572	0.576551	2.92551	5.02648	3.88734	0.222602	0.996157	1.224	4.91741
2015	1	-0.225161	0.597096	0.636521	0.380064	5.73711	0.559259	6.00931	7.40303	6.24331	0.200688	0.712744	2.57354	4.72992
2015	2	-0.00444345	0.881955	0.445695	0.393083	2.25749	0.985665	6.47365	7.6211	8.82323	0.149986	0.595925	3.47852	4.61893
2015	3	0.13797	0.486544	0.405519	0.197303	3.58593	#DIV/0!	5.54613	6.97961	8.937	0.137172	0.318073	3.29519	4.52274
2015	4	0.141562	1.08419	1.19494	1.29554	2.27355	0.86042	5.27918	6.80086	4.36202	0.201815	0.831643	1.89502	4.63943
2015	5	0.0986014	0.49413	0.462985	0.228775	5.16721	1.05168	5.60039	6.84592	5.14024	0.165401	0.896366	2.0859	4.68979
2015	6	-0.159378	0.451933	0.586035	0.264848	2.98209	1.24622	4.8812	6.41073	3.96183	0.162126	0.925768	1.68674	4.81802
2015	7	-0.471457	0.665102	0.586735	0.390238	2.78428	0.692753	3.77841	5.9066	3.65529	0.205672	1.20253	1.54092	4.84166
2015	8	-0.162088	0.248625	0.433076	0.107673	1.58214	0.986652	5.08476	7.22156	6.33244	0.118779	0.760107	2.8245	4.7359
2015	9	0.0743591	0.413115	0.565227	0.233504	2.1978	1.45942	4.44449	6.67346	5.38185	0.148114	0.790252	2.48188	4.71795
2015	10	-0.0582683	0.385712	0.406025	0.156609	0.755198	0.573755	2.82849	5.993	3.8645	0.170535	0.774442	1.75321	4.77078
2015	11	-0.769713	0.42869	0.536953	0.230187	-3.68856	0.5974	3.43617	4.83322	11.8802	0.133444	0.599467	3.25267	4.79351
2015	12	-0.331782	0.543183	0.654255	0.35538	2.84345	0.712627	1.52868	4.81483	3.58834	0.2707	1.08863	1.65568	4.89996
2015	13	-0.0707053	0.655232	0.67972	0.445374	2.91253	0.479509	1.09778	4.48424	4.86498	0.205382	0.976055	1.33457	4.84542
2015	14	-1.04588	0.533873	0.455416	0.243134	1.37922	0.673394	4.79423	5.77074	5.28073	0.157827	0.742685	2.48417	4.72765
2015	15	-0.913722	0.635862	0.745516	0.474045	1.89554	0.854689	3.88851	5.68041	7.83994	0.122964	0.644191	3.45245	4.65118
2015	16	-0.827403	0.418929	0.405112	0.169713	3.27179	0.849059	2.77388	5.01384	3.69953	0.215539	1.04992	1.91939	4.96563
2015	17	1.06224	0.305842	0.628483	0.192217	3.40078	0.596793	2.62792	4.93254	3.56998	0.224299	0.905424	1.0935	4.87186
2014	1	-0.0296745	0.596489	0.648779	0.38699	5.18262	0.599449	5.85554	7.07216	5.9462	0.174238	0.67205	2.38205	4.70485
2014	2	0.156022	0.890225	0.457444	0.407228	1.89194	1.02456	6.48396	7.65503	8.24482	0.134067	0.581244	3.14447	4.60482
2014	3	0.160659	0.494115	0.396345	0.19584	4.19624	1.11525	5.5159	7.1173	9.81438	0.105597	0.310131	3.57099	4.65871
2014	4	0.361481	1.098	1.15665	1.27	2.17786	0.898095	5.33332	6.72649	4.0528	0.197566	0.806377	1.70296	4.64891
2014	5	0.32806	0.485287	0.453798	0.220222	4.80392	1.09864	5.51346	6.79776	4.78146	0.153197	0.836992	1.8028	4.69014
2014	6	0.125732	0.438683	0.603275	0.264647	2.8757	1.30581	4.80353	6.2007	3.76575	0.149155	0.845105	1.49041	4.82353
2014	7	0.182108	0.641911	0.63071	0.404859	2.69348	0.709418	3.88386	5.85229	3.53	0.190199	1.14732	1.52772	4.85578
2014	8	0.0491404	0.24784	0.423107	0.104863	1.47441	1.07028	5.44752	6.74211	6.00197	0.110076	0.708263	2.56714	4.7279
2014	9	0.274321	0.413962	0.561647	0.2325	1.97767	1.49907	4.4415	6.82531	5.01034	0.128357	0.72412	2.2259	4.69841
2014	10	0.541274	0.387287	0.419885	0.162616	0.641453	0.575539	2.68439	5.90804	3.63311	0.145253	0.69922	1.59151	4.78196
2014	11	-0.420541	0.43027	0.542399	0.233378	-4.21987	0.693579	3.54534	4.89591	11.7811	0.122976	0.754305	3.04482	4.81904
2014	12	0.26004	0.541248	0.743689	0.402521	2.69934	0.760475	1.28365	4.68194	3.44115	0.245304	0.928661	1.41426	4.89774
2014	13	-0.0471832	0.653217	0.641429	0.418992	2.6366	0.529666	0.620254	4.14221	4.61971	0.238675	1.12733	1.14605	4.82925
2014	14	-0.747936	0.541193	0.501616	0.271471	0.728415	0.709259	4.73852	5.75378	5.23333	0.135388	0.672403	2.26171	4.71575
2014	15	-1.20554	0.635311	0.66502	0.422495	1.58793	0.928501	5.40734	5.76805	7.78569	0.142912	0.874302	3.17994	4.63833
2014	16	-0.816896	0.418919	0.440217	0.184415	2.67966	0.885865	2.88595	5.00046	3.67206	0.18849	0.913564	1.79054	4.97072
2014	17	1.30903	0.303648	0.588336	0.178647	3.01178	0.652133	2.42423	4.9008	3.08912	0.228146	0.983793	0.929008	4.85497
2013	1	-0.0344446	0.590014	0.377188	0.222546	4.70716	0.613347	5.76842	7.13075	5.57822	0.171836	0.638141	2.11695	4.68864
2013	2	0.0465401	0.886619	0.463823	0.411234	1.72953	1.09707	6.51913	7.62584	7.57499	0.134859	0.55486	2.79482	4.58478
2013	3	0.29255	0.492615	0.399119	0.196612	3.96334	1.18168	5.44079	7.14374	9.04708	0.101343	0.310543	3.31275	4.6346
2013	4	0.257125	1.10609	1.07234	1.1861	2.00332	0.836571	5.43995	6.5064	3.66904	0.198816	0.784158	1.41695	4.64
2013	5	0.352814	0.483542	0.458981	0.221937	4.38927	1.09075	5.38496	6.73435	4.33334	0.151981	0.771677	1.54671	4.69667
2013	6	0.116738	0.423888	0.613866	0.260211	2.81335	1.33403	4.71063	6.08543	3.49137	0.148657	0.77894	1.3427	4.80628
2013	7	0.382974	0.622781	0.604343	0.376373	2.37549	0.731857	3.57332	5.75799	3.23011	0.194685	1.04796	1.29277	4.86434
2013	8	0.0917406	0.246887	0.404825	0.0999459	1.18902	1.11353	4.94006	6.55585	5.56848	0.111224	0.662191	2.28624	4.73302
2013	9	0.199392	0.423928	0.532258	0.225639	1.79037	1.48867	4.35833	6.56378	4.55805	0.128337	0.666691	2.01865	4.67797
2013	10	0.382393	0.387637	0.432203	0.167538	0.602556	0.569905	3.11511	5.70029	3.24295	0.147664	0.660074	1.44892	4.73912
2013	11	-0.197527	0.432945	0.536659	0.232344	-4.42575	0.707129	3.64749	4.92879	11.3706	0.125437	0.713889	2.75409	4.76783
2013	12	0.573434	0.539456	0.77451	0.417814	2.25213	0.67895	1.17387	4.61133	3.13478	0.241939	0.940806	1.21904	4.93147
2013	13	0.354885	0.647787	0.628617	0.40721	2.43417	0.716632	0.861581	4.08931	4.36709	0.23956	1.02465	1.05891	4.82094
2013	14	0.0948331	0.533227	0.47758	0.254658	0.191709	0.741121	4.56223	5.80078	5.12546	0.123488	0.69509	2.01068	4.70105
2013	15	0.0344277	0.642368	0.672818	0.432197	1.26476	0.973818	5.57155	5.83582	7.99562	0.14486	0.851892	2.87095	4.6497
2013	16	-0.608129	0.418877	0.468799	0.196369	2.36641	1.04301	2.84541	4.95485	3.63998	0.1946	0.828935	1.60476	4.97305
2013	17	1.18853	0.301838	0.743542	0.22443	2.5325	0.695779	2.19501	4.87639	2.56878	0.252628	1.2818	0.802973	4.80085
2012	1	0.54767	0.585065	0.680163	0.39794	4.38139	0.628135	5.66138	7.00768	5.22314	0.164646	0.597202	1.94334	4.68181
2012	2	0.52332	0.87198	0.464116	0.4047	1.89304	1.16777	6.4718	7.54274	7.00547	0.13263	0.525823	2.49415	4.56782
2012	3	0.335297	0.491884	0.403828	0.198636	3.26943	1.05454	5.38126	7.15782	8.19468	0.102987	0.300136	2.95676	4.54039
2012	4	1.01408	1.11248	0.967022	1.0758	1.87703	0.927038	5.31895	6.63101	3.33616	0.200865	0.736797	1.25286	4.63072
2012	5	0.981001	0.482185	0.472953	0.228051	3.93576	1.04522	5.23717	6.67032	3.90386	0.145397	0.690794	1.4201	4.67985
2012	6	0.451046	0.408892	0.672308	0.274902	2.64957	1.10366	4.60607	5.96717	3.21893	0.144694	0.69541	1.19844	4.80062
2012	7	0.802098	0.604597	0.603482	0.364863	2.26251	0.659362	3.44986	5.65637	2.89027	0.189016	0.94817	1.14248	4.87623
2012	8	0.547186	0.246361	0.432406	0.106528	1.06969	1.1374	4.80669	6.50677	5.12197	0.104643	0.601775	2.03578	4.70345
2012	9	0.617287	0.425546	0.518805	0.220775	1.61403	1.74937	4.25455	6.56054	4.16103	0.118975	0.600162	1.78666	4.67464
2012	10	0.703864	0.387642	0.47379	0.183661	0.57532	0.475983	2.52199	5.92871	2.92173	0.147588	0.698115	1.27862	4.7389
2012	11	0.930402	0.436812	0.526941	0.230174	-4.38302	0.692857	3.56726	4.86223	10.7771	0.121727	0.661464	2.48758	4.78915
2012	12	0.995292	0.538986	0.81681	0.440249	1.99308	0.730544	0.954049	4.44738	2.76677	0.259207	0.921334	1.11767	4.97949
2012	13	1.0128	0.647399	0.636893	0.412324	2.17009	0.712789	0.504043	3.89491	3.97962	0.243814	0.905258	0.970893	4.85524
2012	14	0.524758	0.53309	0.415641	0.221574	0.052034	0.694167	4.36642	5.62635	4.67051	0.128965	0.658947	1.7543	4.72073
2012	15	0.611067	0.635269	0.698528	0.443753	1.35152	0.806935	5.50097	5.82478	7.30153	0.136406	0.805174	2.50553	4.61964
2012	16	0.606564	0.419034	0.447692	0.187598	2.21465	1.08764	2.69295	4.91144	3.5487	0.173564	0.667818	1.53922	4.97156
2012	17	1.56645	0.298281	0.512579	0.152893	2.06955	0.709508	1.86205	4.74856	2.14989	0.267882	1.12983	0.704477	4.79672
2011	1	0.501567	0.578913	0.648596	0.375481	4.02358	0.623716	5.50278	6.91602	4.66055	0.161548	0.583691	1.72843	4.66644
2011	2	0.432096	0.860929	0.444971	0.383088	2.17516	1.09614	6.35636	7.45131	6.21864	0.134701	0.503097	2.20549	4.54943
2011	3	0.36879	0.491323	0.439605	0.215988	2.86638	1.08118	5.27445	7.01146	7.39795	0.106404	0.297895	2.67761	4.57348
2011	4	0.943231	1.12076	0.970941	1.08819	1.61853	1.02098	5.21445	6.30052	2.83432	0.2015	0.717573	1.08617	4.61611
2011	5	0.935541	0.47988	0.49443	0.237267	3.34523	1.047	5.07471	6.64448	3.32422	0.142249	0.6635	1.24727	4.67919
2011	6	0.492938	0.395199	0.624379	0.246754	2.46356	0.978248	4.44471	5.78663	2.8861	0.133827	0.653538	1.04494	4.79843
2011	7	0.792891	0.583165	0.610121	0.355801	2.09562	0.63345	3.25887	5.549	2.49575	0.181692	0.872444	0.930901	4.87584
2011	8	0.189187	0.245533	0.443517	0.108898	1.05884	1.06451	4.74095	6.45691	4.5336	0.100038	0.56684	1.77273	4.67367
2011	9	0.603513	0.428738	0.494533	0.212025	1.35776	1.6665	4.26724	6.50942	3.66469	0.117041	0.550799	1.59504	4.67357
2011	10	0.717096	0.38938	0.485396	0.189004	0.486186	0.437439	2.69195	5.82156	2.56277	0.140215	0.643884	1.15693	4.79841
2011	11	0.795693	0.440862	0.509372	0.224563	-3.68376	0.64389	3.5312	4.7603	9.24665	0.125326	0.652862	2.20857	4.83494
2011	12	0.825669	0.544791	0.806452	0.439348	1.68563	0.725938	1.02389	4.33312	2.36475	0.260745	0.869413	0.969419	4.99021
2011	13	1.09685	0.648888	0.592751	0.384629	1.72784	0.708381	1.0024	3.54766	3.40177	0.227268	0.823339	0.854481	4.78295
2011	14	0.75208	0.565652	0.440495	0.249167	0.002662	0.660827	3.58765	5.6889	4.02862	0.123272	0.583603	1.48303	4.69241
2011	15	0.516779	0.645859	0.763066	0.492833	1.05659	0.810144	5.42449	5.75366	6.48813	0.128166	0.753614	2.19788	4.63504
2011	16	0.744067	0.419064	0.476151	0.199538	1.95838	0.94214	2.4285	4.83869	3.12487	0.164222	0.594609	1.23032	4.96625
2011	17	0.841901	0.294631	0.786353	0.231684	1.65132	0.602275	1.4575	4.6063	1.73274	0.263647	0.99507	0.606148	4.77376
2010	1	0.155314	0.570792	0.69833	0.398601	3.87747	0.547314	5.34915	7.51948	4.07473	0.150592	0.632652	1.526	4.67536
2010	2	0.204217	0.847264	0.458364	0.388356	2.29167	0.980147	6.25362	7.74358	5.58432	0.124728	0.550527	1.94013	4.54653
2010	3	0.0978563	0.492698	0.401372	0.197755	2.62656	1.03282	5.21538	7.40114	6.501	0.100066	0.308518	2.31051	4.54828
2010	4	0.387415	1.11846	1.21506	1.35901	1.41624	0.916635	4.78982	6.76193	2.3482	0.199031	0.805661	0.918992	4.60355
2010	5	0.435936	0.471152	0.514742	0.242521	2.91451	0.959634	4.95134	6.53439	2.74945	0.136651	0.734871	1.06539	4.66255
2010	6	0.160898	0.396681	0.622711	0.247017	2.16231	0.820574	3.97663	5.74693	2.51218	0.121766	0.7222	0.890721	4.7958
2010	7	0.274706	0.552869	0.640023	0.353849	2.04263	0.628614	2.96217	5.75947	2.09425	0.174955	0.942502	0.787882	4.85144
2010	8	0.0149237	0.244696	0.435691	0.106612	1.0579	1.06142	4.53039	6.54431	4.07248	0.0919457	0.597033	1.52179	4.69041
2010	9	0.211479	0.432152	0.760688	0.328733	1.23542	1.29715	4.18666	6.44495	3.14029	0.10927	0.528449	1.35066	4.66643
2010	10	0.434934	0.389635	0.515645	0.200913	0.408982	0.374974	2.85034	6.04791	2.18014	0.136324	0.633417	0.945927	4.72953
2010	11	0.294733	0.448422	0.50246	0.225314	-2.77259	0.586672	3.41321	5.28899	7.80627	0.110934	0.672256	1.91148	4.813
2010	12	0.361986	0.546702	0.89272	0.488052	1.37395	0.683342	0.733089	4.63588	1.97513	0.266065	0.812032	0.831844	4.89847
2010	13	0.558039	0.648307	0.598651	0.38811	1.32978	0.781473	0.215918	2.80393	2.77306	0.225037	0.932283	0.728537	4.75808
2010	14	0.40579	0.566468	0.49385	0.27975	0.215337	0.653375	3.33781	5.5806	3.38506	0.119872	0.691035	1.25473	4.75421
2010	15	0.365066	0.634238	0.597497	0.378956	1.09544	0.780764	5.27523	5.78928	5.56034	0.122897	0.785347	1.86326	4.62317
2010	16	0.42657	0.418278	0.444527	0.185936	1.87502	0.932991	1.76559	5.0755	2.63859	0.157489	0.619135	1.05989	4.97512
2010	17	0.0939243	0.285136	0.594089	0.169396	1.41798	0.495999	1.00184	4.50893	1.4227	0.255892	0.836424	0.50406	4.74184
2009	1	0.823712	0.562431	0.749145	0.421343	3.78534	0.549408	5.23319	7.36001	3.71157	0.140415	0.594409	1.33564	4.70285
2009	2	0.845225	0.86951	0.500014	0.434767	2.49081	0.972747	6.16325	7.65024	5.03468	0.119494	0.524042	1.69149	4.55248
2009	3	0.527317	0.480835	0.318373	0.153085	2.64285	1.04498	5.17427	7.29151	6.03404	0.0887753	0.296558	2.01885	4.54873
2009	4	1.37118	1.15028	1.11323	1.28053	1.40383	0.918075	4.31952	6.61633	1.98619	0.183953	0.794078	0.76283	4.57614
2009	5	1.24543	0.439291	0.467844	0.20552	2.90879	0.930941	4.80867	6.72694	2.34404	0.129907	0.650344	0.890601	4.65913
2009	6	0.468203	0.461508	0.619447	0.28588	2.29841	0.812517	3.75832	5.66088	2.2103	0.116516	0.674407	0.70684	4.75305
2009	7	1.307	0.542868	0.703358	0.381831	1.8449	0.646402	2.74472	5.63271	1.78778	0.154983	0.827689	0.706259	4.82899
2009	8	0.494838	0.244269	0.446287	0.109014	0.962378	1.00606	4.3388	6.44444	3.69054	0.0801047	0.545647	1.31325	4.68795
2009	9	0.850833	0.424722	0.738777	0.313775	1.09441	1.25349	4.20421	6.26562	2.79363	0.102238	0.472279	1.14662	4.64838
2009	10	0.663532	0.37867	0.514036	0.19465	0.337812	0.328157	2.77904	5.97149	1.82194	0.128325	0.550275	0.811688	4.6758
2009	11	2.07421	0.484701	0.482014	0.233633	-2.48779	0.572656	3.31777	5.14955	7.1486	0.104158	0.647758	1.70205	4.80192
2009	12	0.925808	0.481176	0.910816	0.438263	1.5205	0.6638	0.811774	4.16049	1.67864	0.267888	0.764893	0.712494	4.85239
2009	13	1.02933	0.674327	0.656028	0.442378	0.811031	0.786461	0.00846408	2.63911	2.80787	0.182852	0.816348	0.732705	4.912
2009	14	0.624259	0.528024	0.454927	0.240212	0.819248	0.746305	3.11499	5.40536	2.94489	0.11027	0.661489	1.09722	4.75467
2009	15	0.707219	0.649222	0.597676	0.388025	1.20688	0.804395	4.99768	5.62787	4.96719	0.118422	0.719015	1.67339	4.66447
2009	16	0.352592	0.355379	0.51865	0.184317	2.56111	0.894526	1.56693	5.0518	2.3961	0.15232	0.603962	0.988439	5.05201
2009	17	1.51941	0.246612	0.609081	0.150207	1.47364	0.496412	0.863143	4.41327	1.15168	0.246887	0.741068	0.393935	4.59172
2008	1	0.667946	0.547479	0.728836	0.399022	3.12745	0.557759	5.13109	7.24447	3.18376	0.136791	0.502511	1.15649	4.70855
2008	2	0.41059	0.859239	0.587911	0.505156	2.33443	0.988469	6.13824	7.57214	4.28278	0.121441	0.515209	1.46658	4.54898
2008	3	0.445006	0.47214	0.414799	0.195843	2.32599	1.04239	5.18113	7.42074	5.46509	0.0907627	0.282038	1.82775	4.56445
2008	4	0.770354	1.15053	1.09307	1.25761	1.03547	0.918515	4.03261	6.08197	1.5833	0.195853	0.688036	0.634642	4.57064
2008	5	1.10989	0.43603	0.494579	0.215651	2.29621	0.931533	4.68115	6.4575	1.89803	0.12004	0.570299	0.760186	4.66504
2008	6	0.952996	0.461117	0.60209	0.277634	1.93922	0.807215	3.6394	5.5867	1.93657	0.105618	0.589031	0.640433	4.73334
2008	7	0.835383	0.539862	0.666667	0.359908	1.31762	0.703577	2.88677	5.50112	1.4322	0.15287	0.742169	0.596125	4.83645
2008	8	0.696707	0.384397	0.464001	0.178361	0.671156	1.06084	4.4392	6.1862	3.21992	0.0773593	0.510729	1.10237	4.66212
2008	9	0.492527	0.422891	0.75073	0.317477	0.861357	1.29264	4.20427	6.21216	2.36199	0.0994899	0.469633	0.981272	4.6491
2008	10	0.741	0.37605	0.463782	0.174405	0.182384	0.26603	2.79754	5.96421	1.56743	0.118396	0.443589	0.687904	4.65707
2008	11	1.81626	0.491501	0.562914	0.276673	-1.65721	0.5741	3.16477	4.95812	5.29779	0.107503	0.650855	1.41852	4.79646
2008	12	0.532713	0.482227	1.09018	0.525714	1.35887	0.656851	0.874552	4.33978	1.3983	0.276957	0.768376	0.603204	4.83604
2008	13	1.36185	0.659373	0.613139	0.404287	0.77284	0.744968	-0.178887	2.78712	2.34674	0.169813	0.757101	0.625563	4.92012
2008	14	0.942	0.529124	0.473523	0.250552	0.404538	0.797662	3.55525	5.37205	2.53786	0.109626	0.572349	0.91508	4.71924
2008	15	0.866754	0.643113	0.768812	0.494433	1.00141	0.802709	4.84791	5.58564	4.25221	0.11406	0.672638	1.42358	4.64791
2008	16	0.672467	0.35378	0.499245	0.176623	2.35709	0.944067	1.75906	4.8507	2.12514	0.150004	0.529313	0.836496	5.03194
2008	17	0.714151	0.241635	0.607477	0.146788	1.19124	0.513038	0.863649	4.3134	0.905341	0.276646	0.797863	0.334079	4.80259
2007	1	0.0570294	0.511359	0.648424	0.331578	3.40428	0.590297	4.84888	7.10273	2.74632	0.130628	0.4883	0.960974	4.72031
2007	2	0.137429	0.601169	0.5331	0.320484	4.82429	1.0051	6.00454	7.16446	4.31489	0.113318	0.50317	1.39832	4.67854
2007	3	0.134872	0.467551	0.434868	0.203323	2.37205	1.08733	5.02313	7.20147	5.1701	0.0878396	0.286128	1.65294	4.60582
2007	4	0.298194	1.15149	0.809113	0.931689	0.927503	0.916515	3.36273	6.02507	1.31068	0.150198	0.627544	0.516313	4.54247
2007	5	0.263976	0.394725	0.542108	0.213984	1.90607	0.915622	4.51089	6.41043	1.51768	0.114942	0.51705	0.610223	4.64272
2007	6	0.235283	0.451265	0.694018	0.313186	1.7038	0.809525	3.37903	5.5026	1.58484	0.106904	0.551338	0.514849	4.70408
2007	7	0.115538	0.537111	0.658006	0.353422	1.0574	0.736813	2.57247	5.06387	1.20084	0.131664	0.651888	0.479991	4.81578
2007	8	0.167255	0.243189	0.475704	0.115686	0.631237	1.0942	4.60451	6.07747	2.75056	0.0766425	0.489314	0.903264	4.66132
2007	9	0.175399	0.387206	0.692234	0.268037	0.777837	1.44434	3.97413	6.11841	2.08105	0.0947487	0.45654	0.829472	4.65282
2007	10	0.122959	0.37378	0.409437	0.153039	0.125541	0.202236	2.67948	5.92472	1.33255	0.11147	0.420089	0.565935	4.62017
2007	11	0.991007	0.498263	0.497066	0.24767	-0.647544	0.602078	2.95357	4.67151	4.00546	0.10703	0.696765	1.16051	4.79777
2007	12	0.0885066	0.48201	1.26144	0.608026	1.22344	0.73532	1.02295	4.2689	1.21093	0.275813	0.777577	0.513937	4.8848
2007	13	0.371932	0.625641	0.636569	0.398264	0.900911	0.795384	-0.249616	3.32049	1.98991	0.165124	0.700397	0.5522	4.9844
2007	14	0.198473	0.530475	0.476413	0.252725	0.570936	0.815135	3.3231	5.37601	2.11015	0.100661	0.519438	0.750261	4.72037
2007	15	0.372565	0.588548	0.72827	0.428622	1.27421	0.798514	4.49808	5.65322	3.63493	0.113012	0.613708	1.20067	4.66317
2007	16	0.449456	0.354287	0.414878	0.146986	2.06807	0.923132	1.55766	4.61592	1.81453	0.15282	0.524874	0.681874	5.00852
2007	17	0.0484972	0.231404	0.678715	0.157057	1.08963	0.589199	0.577287	4.17049	0.754267	0.265922	0.826015	0.272193	4.50476
2006	1	0.235049	0.506633	0.646044	0.327307	3.04648	0.604166	4.70475	6.85664	2.46841	0.117475	0.445918	0.849751	4.70823
2006	2	0.359436	0.835191	0.57195	0.477688	2.31972	0.928713	5.82812	7.21768	3.38587	0.103046	0.48654	1.07835	4.54514
2006	3	0.468871	0.453666	0.403504	0.183056	2.34042	1.06056	4.87333	6.96645	4.52699	0.0806242	0.28185	1.40886	4.53709
2006	4	0.272541	1.15452	0.783138	0.904149	0.801337	0.904995	3.37659	6.06523	1.14083	0.132973	0.575505	0.449342	4.52847
2006	5	0.292291	0.427092	0.57727	0.246547	1.5904	0.795356	4.33673	6.32098	1.32615	0.102109	0.460499	0.524907	4.64167
2006	6	0.468743	0.46744	0.65516	0.306248	1.4046	0.798627	2.70386	5.3455	1.38099	0.0960217	0.475626	0.439845	4.70023
2006	7	-0.529046	0.532462	0.611224	0.325453	0.914863	0.727828	2.39839	4.996	1.04906	0.111366	0.547717	0.405696	4.79012
2006	8	0.467968	0.241496	0.468362	0.113107	0.617649	1.10301	4.6441	5.97275	2.39031	0.0694444	0.504384	0.764208	4.65313
2006	9	0.225228	0.387336	0.668098	0.258778	3.34377	1.40274	3.72523	6.02642	1.81704	0.0855309	0.40387	0.709543	4.62789
2006	10	0.38059	0.376438	0.40271	0.151595	0.0722527	0.37445	2.38325	5.45533	1.17496	0.0986272	0.39361	0.482911	4.60458
2006	11	0.915818	0.502075	0.544078	0.273168	-0.118047	0.6869	2.75304	4.39641	3.13536	0.102721	0.676285	0.985502	4.79014
2006	12	0.230498	0.48084	1.33171	0.640339	1.14654	0.738897	1.52634	4.17675	1.06662	0.274473	0.786633	0.445433	4.80312
2006	13	0.393044	0.599561	0.634529	0.380439	0.854309	0.852743	-0.626049	3.23923	1.68138	0.147468	0.68076	0.472214	4.93893
2006	14	0.104161	0.531218	0.543379	0.288653	0.39202	0.849307	3.12589	5.31263	1.8314	0.09336	0.444189	0.641114	4.70976
2006	15	0.453041	0.58718	0.795722	0.467232	0.856731	0.802041	4.06125	5.14035	3.08192	0.104551	0.550788	1.02888	4.64798
2006	16	0.413305	0.354695	0.398426	0.14132	1.70671	0.932561	2.24119	4.55405	1.5222	0.133328	0.497559	0.570303	4.977
2006	17	0.20181	0.227659	0.802403	0.182675	1.01963	0.597246	0.512285	4.04677	0.669566	0.258949	0.790172	0.233206	4.4591
2005	1	1.42273	0.505451	0.658137	0.332655	2.77579	0.648079	4.51507	6.73664	2.17967	0.110325	0.431856	0.749136	4.73044
2005	2	0.70352	0.831673	0.645216	0.536609	2.28316	0.858761	5.63094	7.11728	2.95465	0.104698	0.487052	0.956543	4.5376
2005	3	1.73293	0.46015	0.38492	0.177121	2.0322	1.04034	4.73089	6.63563	3.94213	0.0874307	0.299121	1.24721	4.49988
2005	4	0.144982	1.15982	0.810297	0.939796	0.728004	0.899876	3.11445	6.01638	0.989427	0.123466	0.531839	0.391636	4.50305
2005	5	0.319913	0.421557	0.558639	0.235498	1.29468	0.756124	4.15787	6.10729	1.20508	0.0928929	0.436438	0.484314	4.6872
2005	6	0.874323	0.502798	0.722026	0.363033	1.16015	0.798893	2.27332	5.17906	1.14723	0.0860071	0.433966	0.372356	4.66642
2005	7	1.78034	0.522654	0.614441	0.32114	0.646986	0.733716	1.90574	5.21268	0.999027	0.0896955	0.443479	0.35092	4.77969
2005	8	0.871136	0.241282	0.43542	0.105059	0.590667	1.05599	4.65959	5.86417	2.03493	0.0675642	0.595931	0.663863	4.66052
2005	9	-0.377578	0.388794	0.653005	0.253884	3.01255	1.33608	3.88864	5.95867	1.58849	0.0768187	0.368727	0.620311	4.61875
2005	10	0.341911	0.373156	0.37358	0.139404	0.0469234	0.431721	2.06992	5.29939	1.01722	0.0945546	0.377745	0.354079	4.5584
2005	11	2.44261	0.507194	0.395652	0.200673	0.0674265	0.71986	2.39438	4.19272	2.51254	0.0997754	0.663809	0.834545	4.7729
2005	12	0.653325	0.456545	1.37186	0.626315	1.13579	0.747989	0.800116	4.10024	0.942586	0.285566	0.829749	0.379355	4.7668
2005	13	1.68225	0.587449	0.561404	0.329796	0.810901	0.888997	-0.429092	3.26845	1.45354	0.126525	0.720022	0.420285	4.959
2005	14	-0.104149	0.536093	0.479105	0.256845	0.489671	0.902803	2.8765	5.18328	1.63038	0.0882882	0.357323	0.537642	4.68617
2005	15	0.0747426	0.624858	0.77333	0.483222	0.453831	0.835808	4.00675	5.63606	2.56856	0.101183	0.505111	0.886873	4.64848
2005	16	2.03948	0.355281	0.400154	0.142167	1.56746	0.922242	0.70907	4.38368	1.29885	0.114603	0.480805	0.498783	4.94118
2005	17	0.605004	0.23254	0.978693	0.227585	0.898497	0.611313	0.589175	4.31234	0.60672	0.255263	0.786809	0.210668	4.48506

## Sheet: region id
ID	region
1	Beijing-Tianjin-Hebei
2	Yangtze River Delta
3	Pearl River Delta
4	Chengdu-Chongqing
5	the middle reaches of the Yangtze River
6	the Central Plains
7	Guan Zhong
8	the Shandong Peninsula
9	coastal areas of Fujian, Zhejiang and Guangdong
10	the Gulf of Tonkin
11	Hubao-E-Yu
12	Lanzhou-Xining
13	the Yellow River in Ningxia
14	Ha'erbin-Changchun
15	the central region of Liaoning
16	the central part of Shanxi
17	the center of Guizhou

## Sheet: RES
Year	Region	Nominal GDP	Inflation rate	Real GDP	National GDP Rate	E	E（expected）	RES
2019	Beijing-Tianjin-Hebei	844760000	0.029	8.20952e+08	0.061	-5.53286e+06	5.00781e+07	-1.11048
2018	Beijing-Tianjin-Hebei	843593482	0.0207	8.26485e+08	0.066	3.2789e+07	5.4548e+07	-0.398897
2017	Beijing-Tianjin-Hebei	806316018	0.0159	7.93696e+08	0.069	4.31849e+07	5.4765e+07	-0.211452
2016	Beijing-Tianjin-Hebei	765521618	0.02	7.50511e+08	0.067	6.05058e+07	5.02843e+07	0.203276
2015	Beijing-Tianjin-Hebei	699941648	0.0144	6.90006e+08	0.069	3.68904e+07	4.76104e+07	-0.225161
2014	Beijing-Tianjin-Hebei	665655017	0.0192	6.53115e+08	0.074	4.68963e+07	4.83305e+07	-0.0296745
2013	Beijing-Tianjin-Hebei	622101798	0.0262	6.06219e+08	0.077	4.5071e+07	4.66789e+07	-0.0344446
2012	Beijing-Tianjin-Hebei	575849917	0.0262	5.61148e+08	0.077	6.68723e+07	4.32084e+07	0.54767
2011	Beijing-Tianjin-Hebei	521707794	0.0555	4.94276e+08	0.092	6.82813e+07	4.54733e+07	0.501567
2010	Beijing-Tianjin-Hebei	439540842	0.0318	4.25994e+08	0.103	5.06922e+07	4.38774e+07	0.155314
2009	Beijing-Tianjin-Hebei	372562325	-0.0073	3.75302e+08	0.087	5.95465e+07	3.26513e+07	0.823712
2008	Beijing-Tianjin-Hebei	334479809	0.0593	3.15756e+08	0.09	4.73997e+07	2.8418e+07	0.667946
2007	Beijing-Tianjin-Hebei	281290568	0.0482	2.68356e+08	0.114	3.23372e+07	3.05926e+07	0.0570294
2006	Beijing-Tianjin-Hebei	239912884	0.0165	2.36019e+08	0.107	3.11899e+07	2.5254e+07	0.235049
2005	Beijing-Tianjin-Hebei	208474605	0.0178	2.04829e+08	0.099	4.91282e+07	2.0278e+07	1.42273
2004	Beijing-Tianjin-Hebei	161648193	0.0382	1.557e+08	0.095	2.23858e+07	1.47915e+07	0.513419
2003	Beijing-Tianjin-Hebei	134821091	0.0113	1.33315e+08	0.091	-1.78456e+09	1.21316e+07	-148.1
2019	Yangtze River Delta	1973490000	0.029	1.91787e+09	0.061	1.6768e+08	1.1699e+08	0.433286
2018	Yangtze River Delta	1786420324	0.0207	1.75019e+09	0.066	1.24109e+08	1.15513e+08	0.0744213
2017	Yangtze River Delta	1651936834	0.0159	1.62608e+09	0.069	1.68669e+08	1.122e+08	0.503291
2016	Yangtze River Delta	1486561681	0.02	1.45741e+09	0.067	1.21525e+08	9.76467e+07	0.244536
2015	Yangtze River Delta	1355125330	0.0144	1.33589e+09	0.069	9.17667e+07	9.21763e+07	-0.00444345
2014	Yangtze River Delta	1268008946	0.0192	1.24412e+09	0.074	1.06429e+08	9.2065e+07	0.156022
2013	Yangtze River Delta	1167500180	0.0262	1.13769e+09	0.077	9.16794e+07	8.76023e+07	0.0465401
2012	Yangtze River Delta	1073418829	0.0262	1.04601e+09	0.077	1.22693e+08	8.0543e+07	0.52332
2011	Yangtze River Delta	974564756	0.0555	9.2332e+08	0.092	1.2165e+08	8.49455e+07	0.432096
2010	Yangtze River Delta	827163495	0.0318	8.0167e+08	0.103	9.94347e+07	8.2572e+07	0.204217
2009	Yangtze River Delta	697109388	-0.0073	7.02236e+08	0.087	1.12733e+08	6.10945e+07	0.845225
2008	Yangtze River Delta	624460109	0.0593	5.89503e+08	0.09	7.48392e+07	5.30552e+07	0.41059
2007	Yangtze River Delta	539470186	0.0482	5.14663e+08	0.114	6.67348e+07	5.86716e+07	0.137429
2006	Yangtze River Delta	455319399	0.0165	4.47929e+08	0.107	6.51556e+07	4.79284e+07	0.359436
2005	Yangtze River Delta	389586385	0.0178	3.82773e+08	0.099	6.45541e+07	3.78945e+07	0.70352
2004	Yangtze River Delta	330374894	0.0382	3.18219e+08	0.095	4.81923e+07	3.02308e+07	0.594146
2003	Yangtze River Delta	273077927	0.0113	2.70027e+08	0.091	-5.74473e+08	2.45724e+07	-24.3788
2019	Pearl River Delta	868990000	0.029	8.445e+08	0.061	5.04513e+07	5.15145e+07	-0.0206378
2018	Pearl River Delta	810484987	0.0207	7.94048e+08	0.066	4.87961e+07	5.24072e+07	-0.0689044
2017	Pearl River Delta	757101600	0.0159	7.45252e+08	0.069	8.0136e+07	5.14224e+07	0.558386
2016	Pearl River Delta	678418457	0.02	6.65116e+08	0.067	5.12776e+07	4.45628e+07	0.150683
2015	Pearl River Delta	622677779	0.0144	6.13839e+08	0.069	4.81985e+07	4.23549e+07	0.13797
2014	Pearl River Delta	576500248	0.0192	5.6564e+08	0.074	4.85821e+07	4.18574e+07	0.160659
2013	Pearl River Delta	530604779	0.0262	5.17058e+08	0.077	5.14609e+07	3.98135e+07	0.29255
2012	Pearl River Delta	477795640	0.0262	4.65597e+08	0.077	4.78717e+07	3.5851e+07	0.335297
2011	Pearl River Delta	440909073	0.0555	4.17725e+08	0.092	5.26036e+07	3.84307e+07	0.36879
2010	Pearl River Delta	376732572	0.0318	3.65122e+08	0.103	4.12877e+07	3.76075e+07	0.0978563
2009	Pearl River Delta	321470045	-0.0073	3.23834e+08	0.087	4.303e+07	2.81736e+07	0.527317
2008	Pearl River Delta	297455763	0.0593	2.80804e+08	0.09	3.65187e+07	2.52724e+07	0.445006
2007	Pearl River Delta	256059925	0.0482	2.44285e+08	0.114	3.16045e+07	2.78485e+07	0.134872
2006	Pearl River Delta	216190086	0.0165	2.12681e+08	0.107	3.34269e+07	2.27569e+07	0.468871
2005	Pearl River Delta	182444705	0.0178	1.79254e+08	0.099	4.84989e+07	1.77461e+07	1.73293
2004	Pearl River Delta	135749933	0.0382	1.30755e+08	0.095	1.71985e+07	1.24217e+07	0.384551
2003	Pearl River Delta	114839758	0.0113	1.13557e+08	0.091	-5.18708e+08	1.03336e+07	-51.196
2019	Chengdu-Chongqing	650600000	0.029	6.32264e+08	0.061	6.8778e+07	3.85681e+07	0.783285
2018	Chengdu-Chongqing	575150528	0.0207	5.63486e+08	0.066	3.63449e+07	3.71901e+07	-0.0227262
2017	Chengdu-Chongqing	535523000	0.0159	5.27141e+08	0.069	5.30332e+07	3.63728e+07	0.458047
2016	Chengdu-Chongqing	483590417	0.02	4.74108e+08	0.067	4.09726e+07	3.17653e+07	0.289856
2015	Chengdu-Chongqing	439372818	0.0144	4.33136e+08	0.069	3.41171e+07	2.98864e+07	0.141562
2014	Chengdu-Chongqing	406679686	0.0192	3.99019e+08	0.074	4.0201e+07	2.95274e+07	0.361481
2013	Chengdu-Chongqing	368218595	0.0262	3.58818e+08	0.077	3.47331e+07	2.7629e+07	0.257125
2012	Chengdu-Chongqing	332575528	0.0262	3.24085e+08	0.077	5.02605e+07	2.49545e+07	1.01408
2011	Chengdu-Chongqing	289021298	0.0555	2.73824e+08	0.092	4.89535e+07	2.51918e+07	0.943231
2010	Chengdu-Chongqing	232021423	0.0318	2.24871e+08	0.103	3.21348e+07	2.31617e+07	0.387415
2009	Chengdu-Chongqing	191328730	-0.0073	1.92736e+08	0.087	3.97599e+07	1.6768e+07	1.37118
2008	Chengdu-Chongqing	162047253	0.0593	1.52976e+08	0.09	2.43739e+07	1.37678e+07	0.770354
2007	Chengdu-Chongqing	134800478	0.0482	1.28602e+08	0.114	1.90323e+07	1.46606e+07	0.298194
2006	Chengdu-Chongqing	111377449	0.0165	1.0957e+08	0.107	1.49192e+07	11723942	0.272541
2005	Chengdu-Chongqing	96335134	0.0178	9.46504e+07	0.099	1.07289e+07	9.37039e+06	0.144982
2004	Chengdu-Chongqing	87127231	0.0382	8.39214e+07	0.095	1.16457e+07	7.97254e+06	0.460722
2003	Chengdu-Chongqing	73092491	0.0113	7.22758e+07	0.091	-8.16947e+08	6.5771e+06	-125.211
2019	the middle reaches of the Yangtze River	915010000	0.029	8.89223e+08	0.061	7.40897e+07	5.42426e+07	0.365895
2018	the middle reaches of the Yangtze River	832006130	0.0207	8.15133e+08	0.066	5.27379e+07	5.37988e+07	-0.01972
2017	the middle reaches of the Yangtze River	774517100	0.0159	7.62395e+08	0.069	6.74474e+07	5.26053e+07	0.282142
2016	the middle reaches of the Yangtze River	708846561	0.02	6.94948e+08	0.067	5.46079e+07	4.65615e+07	0.172812
2015	the middle reaches of the Yangtze River	649560610	0.0144	6.4034e+08	0.069	4.854e+07	4.41834e+07	0.0986014
2014	the middle reaches of the Yangtze River	603162281	0.0192	5.918e+08	0.074	5.816e+07	4.37932e+07	0.32806
2013	the middle reaches of the Yangtze River	547621133	0.0262	5.3364e+08	0.077	5.55875e+07	4.10903e+07	0.352814
2012	the middle reaches of the Yangtze River	490577255	0.0262	4.78052e+08	0.077	7.29207e+07	3.681e+07	0.981001
2011	the middle reaches of the Yangtze River	427616407	0.0555	4.05132e+08	0.092	7.21417e+07	3.72721e+07	0.935541
2010	the middle reaches of the Yangtze River	343578975	0.0318	3.3299e+08	0.103	4.92497e+07	3.4298e+07	0.435936
2009	the middle reaches of the Yangtze River	281668910	-0.0073	2.8374e+08	0.087	5.54294e+07	2.46854e+07	1.24543
2008	the middle reaches of the Yangtze River	241849629	0.0593	2.28311e+08	0.09	4.33539e+07	2.0548e+07	1.10989
2007	the middle reaches of the Yangtze River	193871856	0.0482	1.84957e+08	0.114	2.66511e+07	2.10851e+07	0.263976
2006	the middle reaches of the Yangtze River	160917924	0.0165	1.58306e+08	0.107	2.18898e+07	1.69387e+07	0.292291
2005	the middle reaches of the Yangtze River	138844316	0.0178	1.36416e+08	0.099	1.78257e+07	1.35052e+07	0.319913
2004	the middle reaches of the Yangtze River	123120587	0.0382	1.1859e+08	0.095	1.5415e+07	1.12661e+07	0.368268
2003	the middle reaches of the Yangtze River	104341280	0.0113	1.03175e+08	0.091	-3.01606e+08	9.38896e+06	-33.1235
2019	the Central Plains	416520006	0.029	4.04781e+08	0.061	4.76335e+07	2.46917e+07	0.929133
2018	the Central Plains	364540798	0.0207	3.57148e+08	0.066	2.65422e+07	2.35718e+07	0.126017
2017	the Central Plains	335862257	0.0159	3.30606e+08	0.069	3.29953e+07	2.28118e+07	0.446414
2016	the Central Plains	303562539	0.02	2.9761e+08	0.067	2.39585e+07	1.99399e+07	0.201536
2015	the Central Plains	277592430	0.0144	2.73652e+08	0.069	1.58726e+07	1.8882e+07	-0.159378
2014	the Central Plains	262728593	0.0192	2.57779e+08	0.074	2.14741e+07	1.90757e+07	0.125732
2013	the Central Plains	242496349	0.0262	2.36305e+08	0.077	2.03196e+07	1.81955e+07	0.116738
2012	the Central Plains	221644365	0.0262	2.15986e+08	0.077	2.41322e+07	1.66309e+07	0.451046
2011	the Central Plains	202501222	0.0555	1.91853e+08	0.092	2.63511e+07	1.76505e+07	0.492938
2010	the Central Plains	170765208	0.0318	1.65502e+08	0.103	1.97895e+07	1.70467e+07	0.160898
2009	the Central Plains	144649024	-0.0073	1.45713e+08	0.087	1.86124e+07	1.2677e+07	0.468203
2008	the Central Plains	134637351	0.0593	1.271e+08	0.09	2.23404e+07	1.1439e+07	0.952996
2007	the Central Plains	109809352	0.0482	1.0476e+08	0.114	1.47525e+07	1.19426e+07	0.235283
2006	the Central Plains	91492517	0.0165	9.00074e+07	0.107	1.41452e+07	9.63079e+06	0.468743
2005	the Central Plains	77212589	0.0178	7.58622e+07	0.099	1.40768e+07	7.51036e+06	0.874323
2004	the Central Plains	64145601	0.0382	6.17854e+07	0.095	1.19764e+07	5.86961e+06	1.04041
2003	the Central Plains	50371838	0.0113	4.9809e+07	0.091	-1.60191e+08	4.53262e+06	-36.3418
2019	Guan Zhong	216090000	0.029	2.1e+08	0.061	8.01155e+06	1.281e+07	-0.374586
2018	Guan Zhong	206169609	0.0207	2.01988e+08	0.066	1.58692e+07	1.33312e+07	0.190374
2017	Guan Zhong	189078593	0.0159	1.86119e+08	0.069	1.88351e+07	1.28422e+07	0.466654
2016	Guan Zhong	170629867	0.02	1.67284e+08	0.067	9.4942e+06	1.1208e+07	-0.152911
2015	Guan Zhong	160062155	0.0144	1.5779e+08	0.069	5.75451e+06	1.08875e+07	-0.471457
2014	Guan Zhong	154954546	0.0192	1.52035e+08	0.074	1.32995e+07	1.12506e+07	0.182108
2013	Guan Zhong	142370893	0.0262	1.38736e+08	0.077	1.47739e+07	1.06827e+07	0.382974
2012	Guan Zhong	127209960	0.0262	1.23962e+08	0.077	1.72012e+07	9.54509e+06	0.802098
2011	Guan Zhong	112686205	0.0555	1.06761e+08	0.092	1.76098e+07	9.82201e+06	0.792891
2010	Guan Zhong	91986189	0.0318	8.91512e+07	0.103	1.17051e+07	9.18257e+06	0.274706
2009	Guan Zhong	76880742	-0.0073	7.74461e+07	0.087	1.55441e+07	6.73781e+06	1.307
2008	Guan Zhong	65572745	0.0593	6.1902e+07	0.09	1.02252e+07	5.57118e+06	0.835383
2007	Guan Zhong	54167534	0.0482	5.16767e+07	0.114	6.5718e+06	5.89115e+06	0.115538
2006	Guan Zhong	45849149	0.0165	4.51049e+07	0.107	2.27293e+06	4.82623e+06	-0.529046
2005	Guan Zhong	43594397	0.0178	4.2832e+07	0.099	1.17897e+07	4.24037e+06	1.78034
2004	Guan Zhong	32228146	0.0382	3.10423e+07	0.095	4.4495e+06	2.94902e+06	0.508806
2003	Guan Zhong	26893326	0.0113	2.65928e+07	0.091	-6.58286e+08	2.41995e+06	-273.025
2019	the Shandong Peninsula	704740000	0.029	6.84879e+08	0.061	-6.81924e+07	4.17776e+07	-2.63227
2018	the Shandong Peninsula	768659500	0.0207	7.53071e+08	0.066	4.51982e+07	4.97027e+07	-0.0906284
2017	the Shandong Peninsula	719127900	0.0159	7.07873e+08	0.069	5.92407e+07	4.88432e+07	0.212874
2016	the Shandong Peninsula	661604700	0.02	6.48632e+08	0.067	3.34244e+07	4.34583e+07	-0.230887
2015	the Shandong Peninsula	624066689	0.0144	6.15208e+08	0.069	3.55688e+07	4.24493e+07	-0.162088
2014	the Shandong Peninsula	590767947	0.0192	5.79639e+08	0.074	4.50011e+07	4.28933e+07	0.0491404
2013	the Shandong Peninsula	548645319	0.0262	5.34638e+08	0.077	4.49438e+07	4.11671e+07	0.0917406
2012	the Shandong Peninsula	502523986	0.0262	4.89694e+08	0.077	5.83389e+07	3.77064e+07	0.547186
2011	the Shandong Peninsula	455295348	0.0555	4.31355e+08	0.092	4.71925e+07	3.96847e+07	0.189187
2010	the Shandong Peninsula	396378996	0.0318	3.84163e+08	0.103	4.01593e+07	3.95688e+07	0.0149237
2009	the Shandong Peninsula	341492136	-0.0073	3.44003e+08	0.087	4.4738e+07	2.99283e+07	0.494838
2008	the Shandong Peninsula	317011837	0.0593	2.99265e+08	0.09	4.56989e+07	2.69339e+07	0.696707
2007	the Shandong Peninsula	265788402	0.0482	2.53566e+08	0.114	3.37413e+07	2.89066e+07	0.167255
2006	the Shandong Peninsula	223452269	0.0165	2.19825e+08	0.107	3.45285e+07	2.35213e+07	0.467968
2005	the Shandong Peninsula	188594934	0.0178	1.85297e+08	0.099	3.43248e+07	1.83444e+07	0.871136
2004	the Shandong Peninsula	156738978	0.0382	1.50972e+08	0.095	2.48877e+07	1.43423e+07	0.735266
2003	the Shandong Peninsula	127508856	0.0113	1.26084e+08	0.091	-4.48425e+08	1.14737e+07	-40.083
2019	coastal areas of Fujian, Zhejiang and Guangdong	591170000	0.029	5.74509e+08	0.061	6.99341e+07	3.50451e+07	0.995546
2018	coastal areas of Fujian, Zhejiang and Guangdong	515019887	0.0207	5.04575e+08	0.066	4.43211e+07	3.3302e+07	0.330886
2017	coastal areas of Fujian, Zhejiang and Guangdong	467572100	0.0159	4.60254e+08	0.069	4.76236e+07	3.17575e+07	0.499601
2016	coastal areas of Fujian, Zhejiang and Guangdong	420883050	0.02	4.1263e+08	0.067	3.39024e+07	2.76462e+07	0.226295
2015	coastal areas of Fujian, Zhejiang and Guangdong	384181692	0.0144	3.78728e+08	0.069	2.80754e+07	2.61322e+07	0.0743591
2014	coastal areas of Fujian, Zhejiang and Guangdong	357385136	0.0192	3.50653e+08	0.074	3.30664e+07	2.59483e+07	0.274321
2013	coastal areas of Fujian, Zhejiang and Guangdong	325906919	0.0262	3.17586e+08	0.077	2.93301e+07	2.44541e+07	0.199392
2012	coastal areas of Fujian, Zhejiang and Guangdong	295808367	0.0262	2.88256e+08	0.077	3.58968e+07	2.21957e+07	0.617287
2011	coastal areas of Fujian, Zhejiang and Guangdong	266365151	0.0555	2.52359e+08	0.092	3.72288e+07	2.3217e+07	0.603513
2010	coastal areas of Fujian, Zhejiang and Guangdong	221971533	0.0318	2.1513e+08	0.103	2.68445e+07	2.21584e+07	0.211479
2009	coastal areas of Fujian, Zhejiang and Guangdong	186911428	-0.0073	1.88286e+08	0.087	3.03183e+07	1.63809e+07	0.850833
2008	coastal areas of Fujian, Zhejiang and Guangdong	167335129	0.0593	1.57968e+08	0.09	2.12194e+07	1.42171e+07	0.492527
2007	coastal areas of Fujian, Zhejiang and Guangdong	143339520	0.0482	1.36748e+08	0.114	1.83237e+07	1.55893e+07	0.175399
2006	coastal areas of Fujian, Zhejiang and Guangdong	120378609	0.0165	1.18425e+08	0.107	1.55254e+07	1.26714e+07	0.225228
2005	coastal areas of Fujian, Zhejiang and Guangdong	104730809	0.0178	1.02899e+08	0.099	6.34062e+06	1.0187e+07	-0.377578
2004	coastal areas of Fujian, Zhejiang and Guangdong	100247116	0.0382	9.65586e+07	0.095	1.07286e+07	9.17306e+06	0.169579
2003	coastal areas of Fujian, Zhejiang and Guangdong	86799833	0.0113	8.583e+07	0.091	-1.07989e+08	7.81053e+06	-14.8261
2019	the Gulf of Tonkin	199440000	0.029	1.93819e+08	0.061	6.2489e+06	1.1823e+07	-0.471461
2018	the Gulf of Tonkin	191453050	0.0207	1.8757e+08	0.066	3.41555e+06	1.23796e+07	-0.724099
2017	the Gulf of Tonkin	187082854	0.0159	1.84155e+08	0.069	1.92972e+07	1.27067e+07	0.518664
2016	the Gulf of Tonkin	168154768	0.02	1.64858e+08	0.067	1.23968e+07	1.10455e+07	0.122344
2015	the Gulf of Tonkin	154656245	0.0144	1.52461e+08	0.069	9.90682e+06	1.05198e+07	-0.0582683
2014	the Gulf of Tonkin	145291021	0.0192	1.42554e+08	0.074	1.62589e+07	1.0549e+07	0.541274
2013	the Gulf of Tonkin	129604029	0.0262	1.26295e+08	0.077	1.34434e+07	9.72472e+06	0.382393
2012	the Gulf of Tonkin	115808423	0.0262	1.12852e+08	0.077	1.48059e+07	8.68958e+06	0.703864
2011	the Gulf of Tonkin	103487391	0.0555	9.80458e+07	0.092	1.54886e+07	9.02022e+06	0.717096
2010	the Gulf of Tonkin	85182589	0.0318	8.25573e+07	0.103	1.22018e+07	8.5034e+06	0.434934
2009	the Gulf of Tonkin	69841858	-0.0073	7.03555e+07	0.087	1.01824e+07	6.12092e+06	0.663532
2008	the Gulf of Tonkin	63741366	0.0593	6.01731e+07	0.09	9.42852e+06	5.41558e+06	0.741
2007	the Gulf of Tonkin	53190467	0.0482	5.07446e+07	0.114	6.49619e+06	5.78488e+06	0.122959
2006	the Gulf of Tonkin	44978490	0.0165	4.42484e+07	0.107	6.53651e+06	4.73458e+06	0.38059
2005	the Gulf of Tonkin	38383153	0.0178	3.77119e+07	0.099	5.00999e+06	3.73348e+06	0.341911
2004	the Gulf of Tonkin	33951099	0.0382	3.27019e+07	0.095	3.78192e+06	3.10668e+06	0.21735
2003	the Gulf of Tonkin	29246766	0.0113	2.892e+07	0.091	-9.98069e+07	2.63172e+06	-38.9246
2019	Hubao-E-Yu	132460000	0.029	1.28727e+08	0.061	-3.21311e+06	7.85234e+06	-1.40919
2018	Hubao-E-Yu	134671190	0.0207	1.3194e+08	0.066	9.93048e+06	8.70804e+06	0.140381
2017	Hubao-E-Yu	123949500	0.0159	1.2201e+08	0.069	-1.75219e+07	8.41866e+06	-3.08132
2016	Hubao-E-Yu	142322081	0.02	1.39531e+08	0.067	4.87185e+06	9.34861e+06	-0.478869
2015	Hubao-E-Yu	136598700	0.0144	1.3466e+08	0.069	2.13971e+06	9.29151e+06	-0.769713
2014	Hubao-E-Yu	135064273	0.0192	1.3252e+08	0.074	5.68245e+06	9.80647e+06	-0.420541
2013	Hubao-E-Yu	130160582	0.0262	1.26837e+08	0.077	7.83734e+06	9.76648e+06	-0.197527
2012	Hubao-E-Yu	122117900	0.0262	1.19e+08	0.077	1.76883e+07	9.16301e+06	0.930402
2011	Hubao-E-Yu	106934619	0.0555	1.01312e+08	0.092	1.67371e+07	9.32069e+06	0.795693
2010	Hubao-E-Yu	87264196	0.0318	8.45747e+07	0.103	1.12787e+07	8.7112e+06	0.294733
2009	Hubao-E-Yu	72760985	-0.0073	7.3296e+07	0.087	1.96035e+07	6.37676e+06	2.07421
2008	Hubao-E-Yu	56876532	0.0593	5.36926e+07	0.09	1.36091e+07	4.83233e+06	1.81626
2007	Hubao-E-Yu	42015484	0.0482	4.00835e+07	0.114	9.09793e+06	4.56951e+06	0.991007
2006	Hubao-E-Yu	31496789	0.0165	3.09855e+07	0.107	6.3518e+06	3.31545e+06	0.915818
2005	Hubao-E-Yu	25072207	0.0178	2.46337e+07	0.099	8.39562e+06	2.43874e+06	2.44261
2004	Hubao-E-Yu	16858406	0.0382	1.62381e+07	0.095	3.72062e+06	1.54262e+06	1.41188
2003	Hubao-E-Yu	12658936	0.0113	1.25175e+07	0.091	-4.15544e+07	1.13909e+06	-37.4803
2019	Lanzhou-Xining	55640000	0.029	5.40719e+07	0.061	1.76791e+06	3.29839e+06	-0.464006
2018	Lanzhou-Xining	53386693	0.0207	5.2304e+07	0.066	3.09068e+06	3.45206e+06	-0.104686
2017	Lanzhou-Xining	49995812	0.0159	4.92133e+07	0.069	3.05172e+06	3.39572e+06	-0.101304
2016	Lanzhou-Xining	47084834	0.02	4.61616e+07	0.067	3.26728e+06	3.09283e+06	0.0564047
2015	Lanzhou-Xining	43512003	0.0144	4.28943e+07	0.069	1.97773e+06	2.95971e+06	-0.331782
2014	Lanzhou-Xining	41702193	0.0192	4.09166e+07	0.074	3.81518e+06	3.02783e+06	0.26004
2013	Lanzhou-Xining	38073467	0.0262	3.71014e+07	0.077	4.495e+06	2.85681e+06	0.573434
2012	Lanzhou-Xining	33460699	0.0262	3.26064e+07	0.077	5.00957e+06	2.51069e+06	0.995292
2011	Lanzhou-Xining	29128470	0.0555	2.75968e+07	0.092	4.63521e+06	2.53891e+06	0.825669
2010	Lanzhou-Xining	23691817	0.0318	2.29616e+07	0.103	3.22116e+06	2.36505e+06	0.361986
2009	Lanzhou-Xining	19596369	-0.0073	1.97405e+07	0.087	3.30742e+06	1.71742e+06	0.925808
2008	Lanzhou-Xining	17407531	0.0593	1.64331e+07	0.09	2.26684e+06	1.47897e+06	0.532713
2007	Lanzhou-Xining	14849019	0.0482	1.41662e+07	0.114	1.75788e+06	1.61495e+06	0.0885066
2006	Lanzhou-Xining	12613064	0.0165	1.24083e+07	0.107	1.63372e+06	1.32769e+06	0.230498
2005	Lanzhou-Xining	10966393	0.0178	1.07746e+07	0.099	1.76358e+06	1.06669e+06	0.653325
2004	Lanzhou-Xining	9355248	0.0382	9.01103e+06	0.095	-184854	856048	-1.21594
2003	Lanzhou-Xining	9299794	0.0113	9.19588e+06	0.091	-2.40986e+07	836825	-29.7976
2019	the Yellow River in Ningxia	34260000	0.029	3.32945e+07	0.061	-456192	2.03096e+06	-1.22462
2018	the Yellow River in Ningxia	34449291	0.0207	3.37507e+07	0.066	2.04958e+06	2.22754e+06	-0.0798932
2017	the Yellow River in Ningxia	32205122	0.0159	3.17011e+07	0.069	3.14383e+06	2.18737e+06	0.437263
2016	the Yellow River in Ningxia	29128387	0.02	2.85572e+07	0.067	1.96087e+06	1.91334e+06	0.0248423
2015	the Yellow River in Ningxia	26979363	0.0144	2.65964e+07	0.069	1.7054e+06	1.83515e+06	-0.0707053
2014	the Yellow River in Ningxia	25368887	0.0192	2.4891e+07	0.074	1.75502e+06	1.84193e+06	-0.0471832
2013	the Yellow River in Ningxia	23742118	0.0262	2.3136e+07	0.077	2.41369e+06	1.78147e+06	0.354885
2012	the Yellow River in Ningxia	21265194	0.0262	2.07223e+07	0.077	3.21165e+06	1.59561e+06	1.0128
2011	the Yellow River in Ningxia	18482463	0.0555	1.75106e+07	0.092	3.37798e+06	1.61098e+06	1.09685
2010	the Yellow River in Ningxia	14582061	0.0318	1.41326e+07	0.103	2.26798e+06	1.45566e+06	0.558039
2009	the Yellow River in Ningxia	11778053	-0.0073	1.18647e+07	0.087	2.09473e+06	1.03223e+06	1.02933
2008	the Yellow River in Ningxia	10349296	0.0593	9.76994e+06	0.09	2.07676e+06	879294	1.36185
2007	the Yellow River in Ningxia	8063990	0.0482	7.69318e+06	0.114	1.20322e+06	877022	0.371932
2006	the Yellow River in Ningxia	6597048	0.0165	6.48996e+06	0.107	967366	694426	0.393044
2005	the Yellow River in Ningxia	5620900	0.0178	5.5226e+06	0.099	1.46649e+06	546737	1.68225
2004	the Yellow River in Ningxia	4211054	0.0382	4.05611e+06	0.095	352561	385331	-0.0850434
2003	the Yellow River in Ningxia	3745400	0.0113	3.70355e+06	0.091	-1.91914e+08	337023	-570.437
2019	Ha'erbin-Changchun	201290000	0.029	1.95617e+08	0.061	-5.35214e+07	1.19326e+07	-5.48529
2018	Ha'erbin-Changchun	254295676	0.0207	2.49139e+08	0.066	2.08381e+07	1.64431e+07	0.267282
2017	Ha'erbin-Changchun	2.3193e+08	0.0159	2.283e+08	0.069	-1.45626e+07	1.57527e+07	-1.92445
2016	Ha'erbin-Changchun	247720249	0.02	2.42863e+08	0.067	5.19232e+06	1.62718e+07	-0.680901
2015	Ha'erbin-Changchun	241093131	0.0144	2.37671e+08	0.069	-752398	1.63993e+07	-1.04588
2014	Ha'erbin-Changchun	243000794	0.0192	2.38423e+08	0.074	4.44724e+06	1.76433e+07	-0.747936
2013	Ha'erbin-Changchun	240105997	0.0262	2.33976e+08	0.077	1.97247e+07	1.80161e+07	0.0948331
2012	Ha'erbin-Changchun	219864545	0.0262	2.14251e+08	0.077	2.51545e+07	1.64973e+07	0.524758
2011	Ha'erbin-Changchun	199591578	0.0555	1.89097e+08	0.092	3.04808e+07	1.73969e+07	0.75208
2010	Ha'erbin-Changchun	163659946	0.0318	1.58616e+08	0.103	2.2967e+07	1.63374e+07	0.40579
2009	Ha'erbin-Changchun	134658708	-0.0073	1.35649e+08	0.087	1.91686e+07	1.18015e+07	0.624259
2008	Ha'erbin-Changchun	123387608	0.0593	1.1648e+08	0.09	2.03584e+07	1.04832e+07	0.942
2007	Ha'erbin-Changchun	100754967	0.0482	9.61219e+07	0.114	1.31327e+07	1.09579e+07	0.198473
2006	Ha'erbin-Changchun	84358474	0.0165	8.29892e+07	0.107	9.80477e+06	8.87984e+06	0.104161
2005	Ha'erbin-Changchun	74487062	0.0178	7.31844e+07	0.099	6.49067e+06	7.24525e+06	-0.104149
2004	Ha'erbin-Changchun	69241413	0.0382	6.66937e+07	0.095	7.50692e+06	6.3359e+06	0.184823
2003	Ha'erbin-Changchun	59855599	0.0113	5.91868e+07	0.091	-1.4541e+08	5.386e+06	-27.9978
2019	the central region of Liaoning	210530000	0.029	2.04597e+08	0.061	-9.31151e+06	1.24804e+07	-1.74609
2018	the central region of Liaoning	218336101	0.0207	2.13908e+08	0.066	1.68189e+07	1.41179e+07	0.191315
2017	the central region of Liaoning	200223000	0.0159	1.97089e+08	0.069	1.06266e+07	1.35992e+07	-0.218586
2016	the central region of Liaoning	190191966	0.02	1.86463e+08	0.067	-5.51173e+07	1.2493e+07	-5.41186
2015	the central region of Liaoning	245058784	0.0144	2.4158e+08	0.069	1.43817e+06	1.6669e+07	-0.913722
2014	the central region of Liaoning	244752586	0.0192	2.40142e+08	0.074	-3.65251e+06	1.77705e+07	-1.20554
2013	the central region of Liaoning	250181782	0.0262	2.43794e+08	0.077	1.94184e+07	1.87722e+07	0.0344277
2012	the central region of Liaoning	230254570	0.0262	2.24376e+08	0.077	2.78343e+07	1.72769e+07	0.611067
2011	the central region of Liaoning	207449657	0.0555	1.96542e+08	0.092	2.74261e+07	1.80818e+07	0.516779
2010	the central region of Liaoning	174493326	0.0318	1.69115e+08	0.103	2.37779e+07	1.74189e+07	0.365066
2009	the central region of Liaoning	144276562	-0.0073	1.45338e+08	0.087	2.15867e+07	1.26444e+07	0.707219
2008	the central region of Liaoning	131089251	0.0593	1.23751e+08	0.09	2.07911e+07	1.11376e+07	0.866754
2007	the central region of Liaoning	107922374	0.0482	1.0296e+08	0.114	1.61104e+07	1.17374e+07	0.372565
2006	the central region of Liaoning	88282378	0.0165	8.68494e+07	0.107	1.35029e+07	9.29288e+06	0.453041
2005	the central region of Liaoning	74651993	0.0178	7.33464e+07	0.099	7.80402e+06	7.2613e+06	0.0747426
2004	the central region of Liaoning	68046122	0.0382	6.55424e+07	0.095	9.78302e+06	6.22653e+06	0.571184
2003	the central region of Liaoning	56389462	0.0113	5.57594e+07	0.091	-2.90025e+07	5.0741e+06	-6.71579
2019	the central part of Shanxi	87220000	0.029	8.47619e+07	0.061	1.72844e+06	5.17048e+06	-0.665709
2018	the central part of Shanxi	84752254	0.0207	8.30335e+07	0.066	8.97163e+06	5.48021e+06	0.637097
2017	the central part of Shanxi	75239414	0.0159	7.40618e+07	0.069	1.15029e+07	5.11027e+06	1.25093
2016	the central part of Shanxi	63810147	0.02	6.2559e+07	0.067	3.27074e+06	4.19145e+06	-0.219663
2015	the central part of Shanxi	60141975	0.0144	5.92882e+07	0.069	706075	4.09089e+06	-0.827403
2014	the central part of Shanxi	59706927	0.0192	5.85821e+07	0.074	793770	4.33508e+06	-0.816896
2013	the central part of Shanxi	59302435	0.0262	5.77884e+07	0.077	1.74371e+06	4.44971e+06	-0.608129
2012	the central part of Shanxi	57513039	0.0262	5.60447e+07	0.077	6.93303e+06	4.31544e+06	0.606564
2011	the central part of Shanxi	51837334	0.0555	4.91116e+07	0.092	7.88017e+06	4.51827e+06	0.744067
2010	the central part of Shanxi	42542632	0.0318	4.12315e+07	0.103	6.05841e+06	4.24684e+06	0.42657
2009	the central part of Shanxi	34916293	-0.0073	3.51731e+07	0.087	4.13901e+06	3.06006e+06	0.352592
2008	the central part of Shanxi	32874369	0.0593	3.1034e+07	0.09	4.67131e+06	2.79306e+06	0.672467
2007	the central part of Shanxi	27633426	0.0482	2.63627e+07	0.114	4.35613e+06	3.00535e+06	0.449456
2006	the central part of Shanxi	22369725	0.0165	2.20066e+07	0.107	3.32792e+06	2.35471e+06	0.413305
2005	the central part of Shanxi	19011175	0.0178	1.86787e+07	0.099	5.62057e+06	1.84919e+06	2.03948
2004	the central part of Shanxi	13556944	0.0382	1.30581e+07	0.095	2.28572e+06	1.24052e+06	0.842544
2003	the central part of Shanxi	10894136	0.0113	1.07724e+07	0.091	-8.97912e+07	980289	-92.5967
2019	the center of Guizhou	103480000	0.029	1.00564e+08	0.061	6.80928e+06	6.13438e+06	0.110019
2018	the center of Guizhou	95695091	0.0207	9.37544e+07	0.066	5.84592e+06	6.18779e+06	-0.055249
2017	the center of Guizhou	89306200	0.0159	8.79085e+07	0.069	1.05675e+07	6.06568e+06	0.742174
2016	the center of Guizhou	78887801	0.02	7.7341e+07	0.067	6.89286e+06	5.18185e+06	0.330194
2015	the center of Guizhou	71462576	0.0144	7.04481e+07	0.069	1.00244e+07	4.86092e+06	1.06224
2014	the center of Guizhou	61583891	0.0192	6.04238e+07	0.074	1.03245e+07	4.47136e+06	1.30903
2013	the center of Guizhou	51411852	0.0262	5.00993e+07	0.077	8.44255e+06	3.85764e+06	1.18853
2012	the center of Guizhou	42748107	0.0262	4.16567e+07	0.077	8.23207e+06	3.20757e+06	1.56645
2011	the center of Guizhou	35279698	0.0555	3.34246e+07	0.092	5.66397e+06	3.07507e+06	0.841901
2010	the center of Guizhou	28643454	0.0318	2.77607e+07	0.103	3.12791e+06	2.85935e+06	0.0939243
2009	the center of Guizhou	24452935	-0.0073	2.46328e+07	0.087	5.39923e+06	2.14305e+06	1.51941
2008	the center of Guizhou	20374074	0.0593	1.92335e+07	0.09	2.96723e+06	1.73102e+06	0.714151
2007	the center of Guizhou	17050336	0.0482	1.62663e+07	0.114	1.94429e+06	1.85436e+06	0.0484972
2006	the center of Guizhou	14558324	0.0165	1.4322e+07	0.107	1.84172e+06	1.53246e+06	0.20181
2005	the center of Guizhou	12702440	0.0178	1.24803e+07	0.099	1.98306e+06	1.23555e+06	0.605004
2004	the center of Guizhou	10898224	0.0382	1.04972e+07	0.095	1.35736e+06	997237	0.361122
2003	the center of Guizhou	9243149	0.0113	9.13987e+06	0.091	9.13987e+06	831728	9.98901

## Sheet: POP
Year	City	Permanent population
2019	BeiJing	2190
2019	TianJin	1385
2019	ShiJiazhuang	1103.12
2019	Tangshan	796.4
2019	Qinhuangdao	314.63
2019	Handan	939.91
2019	Xingtai	442.33
2019	Baoding	358.27
2019	Zhangjiakou	754.43
2019	Chengde	492.05
2019	Cangzhou	954.97
2019	Langfang	739.52
2019	Hengshui	448.6
2019	Beijing-Tianjin-Hebei	10919.2
2019	Shanghai	2481
2019	Nanjing	850
2019	Wuxi	659.15
2019	Changzhou	473.6
2019	Suzhou	1074.99
2019	Nantong	731.8
2019	Yancheng	454.9
2019	Yangzhou	320.35
2019	Zhenjiang	720.89
2019	Taizhou	463.61
2019	Hangzhou	1161.27
2019	Ningbo	929.368
2019	Jiaxing	332.673
2019	Huzhou	533.47
2019	Shaoxing	526
2019	Jinhua	691.125
2019	Zhoushan	116.51
2019	Taizhou	654.764
2019	Hefei	818.9
2019	Wuhu	377.8
2019	Maanshan	236.1
2019	Tongling	164.1
2019	Anqing	472.3
2019	Chuzhou	414.7
2019	Chizhou	148.5
2019	Xuancheng	266.1
2019	Yangtze River Delta	16074
2019	Guangzhou	1831.21
2019	Shenzhen	1710.4
2019	Zhuhai	233.18
2019	Foshan	943.14
2019	Jiangmen	475.32
2019	Zhaoqing	409.24
2019	Huizhou	597.23
2019	Dongguan	1045.5
2019	Zhongshan	438.73
2019	Pearl River Delta	7683.95
2019	Chongqing	3188
2019	Chengdu	2040.9
2019	Zigong	346.7
2019	Luzhou	484.9
2019	Deyang	296
2019	Mianyang	233
2019	Suining	285.4
2019	Neijiang	317.2
2019	Leshan	144.6
2019	Nanchong	253.3
2019	Meishan	424.4
2019	Yibin	320
2019	Guangan	569.3
2019	Dazhou	456.9
2019	Yaan	542.2
2019	Ziyang	324
2019	Chengdu-Chongqing	10226.8
2019	Wuhan	1121.2
2019	Huangshi	247.17
2019	Yichang	105.97
2019	Xiangyang	492.1
2019	Ezhou	633.3
2019	Jinmen	254.84
2019	Xiaogan	568
2019	Jinzhou	413.79
2019	Huanggang	557.01
2019	Xianning	289.75
2019	Changsha	839.45
2019	Zhuzhou	402.85
2019	Xiangtan	288.2
2019	Hengyang	730.06
2019	Yueyang	577.13
2019	Changde	442.07
2019	Yiyang	577.2
2019	Loudi	394.13
2019	Nanchang	560.056
2019	Jingdezhen	492.027
2019	pingxiang	168.052
2019	Jiujiang	118.157
2019	Xinyu	119.342
2019	Yingtan	406.032
2019	Jian	558.262
2019	Yichun	194.133
2019	Fuzhou	683.296
2019	Shangrao	495.972
2019	the middle reaches of the Yangtze River	12729.5
2019	Zhengzhou	1235.47
2019	Kaifeng	701.58
2019	Luoyang	481.35
2019	Pingdingshan	624.58
2019	Hebi	350.94
2019	Xinxiang	436.36
2019	Jiaozuo	495.9
2019	Xuchang	238.02
2019	Luohe	155.89
2019	Shangqiu	780.87
2019	Zhoukou	902.49
2019	Jincheng	219.547
2019	Bozhou	526.3
2019	the Central Plains	7149.3
2019	Xi-an	1235
2019	Yinchuan	403
2019	Baoji	341
2019	Xianyang	73
2019	Weinan	483
2019	Shangluo	213
2019	Tianshui	336.89
2019	Pingliang	227.88
2019	Qingyang	212.53
2019	Yuncheng	478.913
2019	Linfen	400.013
2019	Guanzhong	4404.23
2018	BeiJing	2192
2018	TianJin	1383
2018	ShiJiazhuang	1095.16
2018	Tangshan	793.6
2018	Qinhuangdao	313.42
2018	Handan	935.93
2018	Xingtai	443.4
2018	Baoding	357.89
2018	Zhangjiakou	758.6
2018	Chengde	479
2018	Cangzhou	952.8
2018	Langfang	737.44
2018	Hengshui	447.2
2018	Beijing-Tianjin-Hebei	10889.4
2018	Shanghai	2475
2018	Nanjing	843.6
2018	Wuxi	657.5
2018	Changzhou	472.9
2018	Suzhou	1072.2
2018	Nantong	731
2018	Yancheng	453.1
2018	Yangzhou	319.6
2018	Zhenjiang	720
2018	Taizhou	463.6
2018	Hangzhou	980.6
2018	Ningbo	820.2
2018	Jiaxing	302.7
2018	Huzhou	482.6
2018	Shaoxing	503.5
2018	Jinhua	560.4
2018	Zhoushan	117.3
2018	Taizhou	613.9
2018	Hefei	808.74
2018	Wuhu	374.82
2018	Maanshan	233.71
2018	Tongling	162.91
2018	Anqing	469.13
2018	Chuzhou	411.42
2018	Chizhou	147.45
2018	Xuancheng	264.83
2018	Yangtze River Delta	15462.7
2018	Guangzhou	1798.13
2018	Shenzhen	1666.12
2018	Zhuhai	220.9
2018	Foshan	926.04
2018	Jiangmen	470.38
2018	Zhaoqing	406.58
2018	Huizhou	584.72
2018	Dongguan	1043.77
2018	Zhongshan	428.82
2018	Pearl River Delta	7545.46
2018	Chongqing	3163
2018	Chengdu	1981.3
2018	Zigong	347.4
2018	Luzhou	481.9
2018	Deyang	296.2
2018	Mianyang	235.1
2018	Suining	289.4
2018	Neijiang	318.2
2018	Leshan	145.7
2018	Nanchong	257.6
2018	Meishan	422.6
2018	Yibin	325.6
2018	Guangan	577.6
2018	Dazhou	453.8
2018	Yaan	545.3
2018	Ziyang	322
2018	Chengdu-Chongqing	10162.7
2018	Wuhan	1108.1
2018	Huangshi	247.07
2018	Yichang	107.77
2018	Xiangyang	492
2018	Ezhou	633
2018	Jinmen	254.33
2018	Xiaogan	566.9
2018	Jinzhou	413.59
2018	Huanggang	559.02
2018	Xianning	289.65
2018	Changsha	815.47
2018	Zhuzhou	402.08
2018	Xiangtan	286.48
2018	Hengyang	724.34
2018	Yueyang	579.71
2018	Changde	441.38
2018	Yiyang	582.72
2018	Loudi	393.18
2018	Nanchang	554.554
2018	Jingdezhen	489.685
2018	pingxiang	167.321
2018	Jiujiang	117.501
2018	Xinyu	118.673
2018	Yingtan	404.715
2018	Jian	557.324
2018	Yichun	193.315
2018	Fuzhou	681.066
2018	Shangrao	495.657
2018	the middle reaches of the Yangtze River	12676.6
2018	Zhengzhou	1205.22
2018	Kaifeng	694.59
2018	Luoyang	478.25
2018	Pingdingshan	622.54
2018	Hebi	349.29
2018	Xinxiang	435.55
2018	Jiaozuo	490.52
2018	Xuchang	237.93
2018	Luohe	153.38
2018	Shangqiu	779.84
2018	Zhoukou	908.95
2018	Jincheng	219.687
2018	Bozhou	523.72
2018	the Central Plains	7099.47
2018	Xi-an	1191
2018	Yinchuan	407
2018	Baoji	348
2018	Xianyang	75
2018	Weinan	490
2018	Shangluo	218
2018	Tianshui	335.49
2018	Pingliang	226.66
2018	Qingyang	211.91
2018	Yuncheng	481.753
2018	Linfen	403.304
2018	Guanzhong	4388.12
2017	BeiJing	2194
2017	TianJin	1410
2017	ShiJiazhuang	1087.99
2017	Tangshan	789.7
2017	Qinhuangdao	311.08
2017	Handan	1169.05
2017	Xingtai	443.31
2017	Baoding	356.5
2017	Zhangjiakou	755.49
2017	Chengde	474.09
2017	Cangzhou	951.11
2017	Langfang	735.16
2017	Hengshui	446.04
2017	Beijing-Tianjin-Hebei	11123.5
2017	Shanghai	2466
2017	Nanjing	833.5
2017	Wuxi	655.3
2017	Changzhou	471.73
2017	Suzhou	1068.36
2017	Nantong	730.5
2017	Yancheng	450.82
2017	Yangzhou	318.63
2017	Zhenjiang	724.22
2017	Taizhou	465.19
2017	Hangzhou	946.8
2017	Ningbo	800.5
2017	Jiaxing	299.5
2017	Huzhou	465.6
2017	Shaoxing	501
2017	Jinhua	556.4
2017	Zhoushan	116.8
2017	Taizhou	611.8
2017	Hefei	796.53
2017	Wuhu	369.62
2017	Maanshan	230.16
2017	Tongling	160.8
2017	Anqing	464.29
2017	Chuzhou	407.62
2017	Chizhou	144.93
2017	Xuancheng	261.38
2017	Yangtze River Delta	15318
2017	Guangzhou	1746.27
2017	Shenzhen	1587.31
2017	Zhuhai	207.02
2017	Foshan	899.99
2017	Jiangmen	465.12
2017	Zhaoqing	403.88
2017	Huizhou	572.22
2017	Dongguan	1038.22
2017	Zhongshan	418.04
2017	Pearl River Delta	7338.07
2017	Chongqing	3144
2017	Chengdu	1918.8
2017	Zigong	347.9
2017	Luzhou	479.2
2017	Deyang	296.1
2017	Mianyang	238.4
2017	Suining	294.3
2017	Neijiang	319.4
2017	Leshan	146.6
2017	Nanchong	261.3
2017	Meishan	421.4
2017	Yibin	332.8
2017	Guangan	585.2
2017	Dazhou	450.8
2017	Yaan	547.7
2017	Ziyang	320.8
2017	Chengdu-Chongqing	10104.7
2017	Wuhan	1089.29
2017	Huangshi	247.05
2017	Yichang	107.69
2017	Xiangyang	491.5
2017	Ezhou	634.1
2017	Jinmen	253.51
2017	Xiaogan	565.4
2017	Jinzhou	413.56
2017	Huanggang	564.17
2017	Xianning	290.15
2017	Changsha	791.81
2017	Zhuzhou	402.15
2017	Xiangtan	285.24
2017	Hengyang	720.53
2017	Yueyang	573.33
2017	Changde	439.2
2017	Yiyang	584.48
2017	Loudi	391.76
2017	Nanchang	546.354
2017	Jingdezhen	487.328
2017	pingxiang	166.49
2017	Jiujiang	116.75
2017	Xinyu	118.07
2017	Yingtan	403.104
2017	Jian	555.375
2017	Yichun	192.5
2017	Fuzhou	678.341
2017	Shangrao	494.194
2017	the middle reaches of the Yangtze River	12603.4
2017	Zhengzhou	1164.32
2017	Kaifeng	692.13
2017	Luoyang	477.16
2017	Pingdingshan	619.88
2017	Hebi	350.19
2017	Xinxiang	430.4
2017	Jiaozuo	489.05
2017	Xuchang	238.28
2017	Luohe	153.25
2017	Shangqiu	776.51
2017	Zhoukou	919.03
2017	Jincheng	220.181
2017	Bozhou	516.88
2017	the Central Plains	7047.26
2017	Xi-an	1134
2017	Yinchuan	409
2017	Baoji	353
2017	Xianyang	76
2017	Weinan	512
2017	Shangluo	219
2017	Tianshui	333.98
2017	Pingliang	225.66
2017	Qingyang	211.28
2017	Yuncheng	485.533
2017	Linfen	407.634
2017	Guanzhong	4367.09
2016	BeiJing	2195
2016	TianJin	1443
2016	ShiJiazhuang	1078.46
2016	Tangshan	784.36
2016	Qinhuangdao	309.46
2016	Handan	1163.45
2016	Xingtai	442.51
2016	Baoding	353.18
2016	Zhangjiakou	750.55
2016	Chengde	461.5
2016	Cangzhou	949.28
2016	Langfang	731.99
2016	Hengshui	445.31
2016	Beijing-Tianjin-Hebei	11108
2016	Shanghai	2467
2016	Nanjing	843.6
2016	Wuxi	657.5
2016	Changzhou	472.9
2016	Suzhou	1072.2
2016	Nantong	731
2016	Yancheng	453.1
2016	Yangzhou	319.6
2016	Zhenjiang	720
2016	Taizhou	463.6
2016	Hangzhou	918.8
2016	Ningbo	787.5
2016	Jiaxing	297.5
2016	Huzhou	461.4
2016	Shaoxing	498.8
2016	Jinhua	552
2016	Zhoushan	115.8
2016	Taizhou	608
2016	Hefei	786.9
2016	Wuhu	367
2016	Maanshan	227.6
2016	Tongling	160.1
2016	Anqing	461.2
2016	Chuzhou	404.4
2016	Chizhou	144.3
2016	Xuancheng	260.1
2016	Yangtze River Delta	15251.9
2016	Guangzhou	1678.38
2016	Shenzhen	1501.51
2016	Zhuhai	195.98
2016	Foshan	874.77
2016	Jiangmen	461.85
2016	Zhaoqing	401.75
2016	Huizhou	562.73
2016	Dongguan	1016.58
2016	Zhongshan	407.69
2016	Pearl River Delta	7101.24
2016	Chongqing	3110
2016	Chengdu	1858.2
2016	Zigong	348.2
2016	Luzhou	475.9
2016	Deyang	297.4
2016	Mianyang	240.3
2016	Suining	301
2016	Neijiang	320.3
2016	Leshan	147.7
2016	Nanchong	260.6
2016	Meishan	419.9
2016	Yibin	338.6
2016	Guangan	592.7
2016	Dazhou	447.6
2016	Yaan	547
2016	Ziyang	320.1
2016	Chengdu-Chongqing	10025.5
2016	Wuhan	1076.62
2016	Huangshi	246.55
2016	Yichang	106.85
2016	Xiangyang	490.43
2016	Ezhou	632.1
2016	Jinmen	252.6
2016	Xiaogan	563.9
2016	Jinzhou	413
2016	Huanggang	569.79
2016	Xianning	290.13
2016	Changsha	764.52
2016	Zhuzhou	401.63
2016	Xiangtan	283.78
2016	Hengyang	728.59
2016	Yueyang	568.11
2016	Changde	443.25
2016	Yiyang	584.44
2016	Loudi	389.41
2016	Nanchang	537.143
2016	Jingdezhen	484.761
2016	pingxiang	165.49
2016	Jiujiang	115.927
2016	Xinyu	117.371
2016	Yingtan	401.083
2016	Jian	553.246
2016	Yichun	191.422
2016	Fuzhou	675.162
2016	Shangrao	491.793
2016	the middle reaches of the Yangtze River	12539.1
2016	Zhengzhou	1119.41
2016	Kaifeng	688.2
2016	Luoyang	476.42
2016	Pingdingshan	615.93
2016	Hebi	351.01
2016	Xinxiang	429.26
2016	Jiaozuo	489.25
2016	Xuchang	239.32
2016	Luohe	153.05
2016	Shangqiu	772.12
2016	Zhoukou	921.85
2016	Jincheng	221.207
2016	Bozhou	510.4
2016	the Central Plains	6987.43
2016	Xi-an	1030
2016	Yinchuan	472
2016	Baoji	359
2016	Xianyang	77
2016	Weinan	514
2016	Shangluo	222
2016	Tianshui	332.3
2016	Pingliang	224.19
2016	Qingyang	210.31
2016	Yuncheng	488.82
2016	Linfen	410.372
2016	Guanzhong	4339.99
2015	BeiJing	2188
2015	TianJin	1439
2015	ShiJiazhuang	1070.16
2015	Tangshan	780.12
2015	Qinhuangdao	307.32
2015	Handan	1155.24
2015	Xingtai	442.17
2015	Baoding	353.01
2015	Zhangjiakou	744.3
2015	Chengde	456.32
2015	Cangzhou	943.3
2015	Langfang	729.44
2015	Hengshui	443.54
2015	Beijing-Tianjin-Hebei	11051.9
2015	Shanghai	2458
2015	Nanjing	823.59
2015	Wuxi	651.1
2015	Changzhou	470.14
2015	Suzhou	1061.6
2015	Nantong	730
2015	Yancheng	448.36
2015	Yangzhou	317.65
2015	Zhenjiang	722.85
2015	Taizhou	464.16
2015	Hangzhou	901.8
2015	Ningbo	782.5
2015	Jiaxing	295
2015	Huzhou	458.5
2015	Shaoxing	496.8
2015	Jinhua	545.4
2015	Zhoushan	115.2
2015	Taizhou	604.9
2015	Hefei	778.95
2015	Wuhu	365.45
2015	Maanshan	226.22
2015	Tongling	159.22
2015	Anqing	458.61
2015	Chuzhou	401.71
2015	Chizhou	143.63
2015	Xuancheng	259.24
2015	Yangtze River Delta	15140.6
2015	Guangzhou	1594.95
2015	Shenzhen	1414.21
2015	Zhuhai	189.75
2015	Foshan	864.34
2015	Jiangmen	458.02
2015	Zhaoqing	400.3
2015	Huizhou	550.41
2015	Dongguan	999.57
2015	Zhongshan	396.96
2015	Pearl River Delta	6868.51
2015	Chongqing	3070
2015	Chengdu	1685.3
2015	Zigong	348.5
2015	Luzhou	471.6
2015	Deyang	297.9
2015	Mianyang	347.6
2015	Suining	305.4
2015	Neijiang	321.1
2015	Leshan	149.1
2015	Nanchong	262.9
2015	Meishan	417.7
2015	Yibin	344.2
2015	Guangan	598.7
2015	Dazhou	444.1
2015	Yaan	547.6
2015	Ziyang	318
2015	Chengdu-Chongqing	9929.7
2015	Wuhan	1060.77
2015	Huangshi	245.8
2015	Yichang	105.95
2015	Xiangyang	487.8
2015	Ezhou	629.1
2015	Jinmen	250.7
2015	Xiaogan	561.4
2015	Jinzhou	411.5
2015	Huanggang	570.59
2015	Xianning	289.63
2015	Changsha	743.18
2015	Zhuzhou	400.1
2015	Xiangtan	282.37
2015	Hengyang	732.05
2015	Yueyang	562.92
2015	Changde	441.02
2015	Yiyang	584.4
2015	Loudi	387.18
2015	Nanchang	530.291
2015	Jingdezhen	482.581
2015	pingxiang	164.052
2015	Jiujiang	115.331
2015	Xinyu	116.671
2015	Yingtan	399.281
2015	Jian	551.198
2015	Yichun	190.108
2015	Fuzhou	671.514
2015	Shangrao	489.899
2015	the middle reaches of the Yangtze River	12457.4
2015	Zhengzhou	1069.2
2015	Kaifeng	682.54
2015	Luoyang	475.43
2015	Pingdingshan	610.46
2015	Hebi	350.06
2015	Xinxiang	427.81
2015	Jiaozuo	487.17
2015	Xuchang	240.75
2015	Luohe	153.78
2015	Shangqiu	765.8
2015	Zhoukou	917.5
2015	Jincheng	222.017
2015	Bozhou	504.69
2015	the Central Plains	6907.21
2015	Xi-an	988
2015	Yinchuan	476
2015	Baoji	365
2015	Xianyang	78
2015	Weinan	517
2015	Shangluo	223
2015	Tianshui	331.17
2015	Pingliang	223.05
2015	Qingyang	209.8
2015	Yuncheng	492.487
2015	Linfen	413.251
2015	Guanzhong	4316.76
2014	BeiJing	2171
2014	TianJin	1429
2014	ShiJiazhuang	1061.62
2014	Tangshan	776.82
2014	Qinhuangdao	306.45
2014	Handan	1149.01
2014	Xingtai	442.09
2014	Baoding	352.72
2014	Zhangjiakou	737.5
2014	Chengde	452.18
2014	Cangzhou	937.39
2014	Langfang	725.63
2014	Hengshui	442.34
2014	Beijing-Tianjin-Hebei	10983.8
2014	Shanghai	2467
2014	Nanjing	821.61
2014	Wuxi	650.01
2014	Changzhou	469.64
2014	Suzhou	1060.4
2014	Nantong	729.8
2014	Yancheng	447.79
2014	Yangzhou	317.14
2014	Zhenjiang	722.28
2014	Taizhou	463.86
2014	Hangzhou	889.2
2014	Ningbo	781.1
2014	Jiaxing	293
2014	Huzhou	457
2014	Shaoxing	495.6
2014	Jinhua	543.7
2014	Zhoushan	114.6
2014	Taizhou	601.5
2014	Hefei	769.6
2014	Wuhu	361.7
2014	Maanshan	222.9
2014	Tongling	73.8
2014	Anqing	537.6
2014	Chuzhou	398.5
2014	Chizhou	143
2014	Xuancheng	257.4
2014	Yangtze River Delta	15089.7
2014	Guangzhou	1308.05
2014	Shenzhen	1077.89
2014	Zhuhai	161.42
2014	Foshan	735.06
2014	Jiangmen	451.14
2014	Zhaoqing	403.58
2014	Huizhou	472.66
2014	Dongguan	834.31
2014	Zhongshan	319.27
2014	Pearl River Delta	5763.38
2014	Chongqing	3043
2014	Chengdu	1619.8
2014	Zigong	348.9
2014	Luzhou	468.2
2014	Deyang	297.6
2014	Mianyang	347.5
2014	Suining	309.6
2014	Neijiang	321.4
2014	Leshan	150.1
2014	Nanchong	264.3
2014	Meishan	415.5
2014	Yibin	349.8
2014	Guangan	604.4
2014	Dazhou	441.5
2014	Yaan	547.2
2014	Ziyang	316.7
2014	Chengdu-Chongqing	9845.5
2014	Wuhan	1033.8
2014	Huangshi	244.92
2014	Yichang	105.88
2014	Xiangyang	486.13
2014	Ezhou	626.25
2014	Jinmen	248.92
2014	Xiaogan	560
2014	Jinzhou	410.45
2014	Huanggang	574.42
2014	Xianning	288.91
2014	Changsha	731.15
2014	Zhuzhou	396.1
2014	Xiangtan	281.3
2014	Hengyang	730.34
2014	Yueyang	559.51
2014	Changde	439.15
2014	Yiyang	583.08
2014	Loudi	385.25
2014	Nanchang	524.018
2014	Jingdezhen	480.688
2014	pingxiang	162.975
2014	Jiujiang	114.759
2014	Xinyu	116.079
2014	Yingtan	397.657
2014	Jian	549.326
2014	Yichun	189
2014	Fuzhou	668.797
2014	Shangrao	488.115
2014	the middle reaches of the Yangtze River	12377
2014	Zhengzhou	1029.62
2014	Kaifeng	674.27
2014	Luoyang	477.77
2014	Pingdingshan	604.57
2014	Hebi	349.63
2014	Xinxiang	429.16
2014	Jiaozuo	489.34
2014	Xuchang	242.08
2014	Luohe	153.4
2014	Shangqiu	759.95
2014	Zhoukou	912.85
2014	Jincheng	223.113
2014	Bozhou	499.6
2014	the Central Plains	6845.35
2014	Xi-an	960
2014	Yinchuan	480
2014	Baoji	368
2014	Xianyang	80
2014	Weinan	519
2014	Shangluo	225
2014	Tianshui	330.31
2014	Pingliang	222.35
2014	Qingyang	209.23
2014	Yuncheng	496.535
2014	Linfen	416.528
2014	Guanzhong	4306.95
2013	BeiJing	2125
2013	TianJin	1410
2013	ShiJiazhuang	1049.98
2013	Tangshan	770.8
2013	Qinhuangdao	304.52
2013	Handan	1141.63
2013	Xingtai	441.33
2013	Baoding	351.51
2013	Zhangjiakou	730.95
2013	Chengde	446.84
2013	Cangzhou	932.51
2013	Langfang	721.69
2013	Hengshui	440.85
2013	Beijing-Tianjin-Hebei	10867.6
2013	Shanghai	2448
2013	Nanjing	818.78
2013	Wuxi	648.41
2013	Changzhou	469.21
2013	Suzhou	1057.87
2013	Nantong	729.77
2013	Yancheng	447
2013	Yangzhou	316.54
2013	Zhenjiang	721.98
2013	Taizhou	463.4
2013	Hangzhou	884.4
2013	Ningbo	766.3
2013	Jiaxing	291.6
2013	Huzhou	455.8
2013	Shaoxing	494.9
2013	Jinhua	542.8
2013	Zhoushan	114.2
2013	Taizhou	603.8
2013	Hefei	761.145
2013	Wuhu	359.559
2013	Maanshan	220.8
2013	Tongling	73.6166
2013	Anqing	534.473
2013	Chuzhou	396.184
2013	Chizhou	142.229
2013	Xuancheng	256.308
2013	Yangtze River Delta	15019.1
2013	Guangzhou	1292.68
2013	Shenzhen	1062.89
2013	Zhuhai	159.03
2013	Foshan	729.57
2013	Jiangmen	449.76
2013	Zhaoqing	402.21
2013	Huizhou	470
2013	Dongguan	831.66
2013	Zhongshan	317.39
2013	Pearl River Delta	5715.19
2013	Chongqing	3011
2013	Chengdu	1564.3
2013	Zigong	350.4
2013	Luzhou	464.3
2013	Deyang	297.2
2013	Mianyang	350.8
2013	Suining	313.8
2013	Neijiang	322.7
2013	Leshan	150.4
2013	Nanchong	266.3
2013	Meishan	416.7
2013	Yibin	355.1
2013	Guangan	610.5
2013	Dazhou	441.5
2013	Yaan	547.4
2013	Ziyang	317.2
2013	Chengdu-Chongqing	9779.6
2013	Wuhan	1022
2013	Huangshi	244.5
2013	Yichang	105.7
2013	Xiangyang	485.3
2013	Ezhou	625.19
2013	Jinmen	248.5
2013	Xiaogan	559.12
2013	Jinzhou	409.83
2013	Huanggang	573.94
2013	Xianning	288.72
2013	Changsha	722.14
2013	Zhuzhou	393.45
2013	Xiangtan	279.96
2013	Hengyang	725
2013	Yueyang	555.9
2013	Changde	437.29
2013	Yiyang	580.48
2013	Loudi	383.39
2013	Nanchang	518.42
2013	Jingdezhen	478.94
2013	pingxiang	161.95
2013	Jiujiang	114.25
2013	Xinyu	115.56
2013	Yingtan	396.24
2013	Jian	547.77
2013	Yichun	188.15
2013	Fuzhou	666.43
2013	Shangrao	486.62
2013	the middle reaches of the Yangtze River	12314.7
2013	Zhengzhou	986.63
2013	Kaifeng	666.24
2013	Luoyang	475.5
2013	Pingdingshan	597.05
2013	Hebi	348.23
2013	Xinxiang	428.78
2013	Jiaozuo	486.08
2013	Xuchang	244.98
2013	Luohe	154.7
2013	Shangqiu	752.85
2013	Zhoukou	908.48
2013	Jincheng	223.774
2013	Bozhou	494.969
2013	the Central Plains	6768.26
2013	Xi-an	936
2013	Yinchuan	483
2013	Baoji	369
2013	Xianyang	81
2013	Weinan	521
2013	Shangluo	226
2013	Tianshui	329.3
2013	Pingliang	222.27
2013	Qingyang	208.67
2013	Yuncheng	498.937
2013	Linfen	419.911
2013	Guanzhong	4295.09
2012	BeiJing	2078
2012	TianJin	1378
2012	ShiJiazhuang	1038.6
2012	Tangshan	766.85
2012	Qinhuangdao	302.16
2012	Handan	1135.14
2012	Xingtai	439.38
2012	Baoding	350.63
2012	Zhangjiakou	724.38
2012	Chengde	443.93
2012	Cangzhou	928.64
2012	Langfang	718.86
2012	Hengshui	438.93
2012	Beijing-Tianjin-Hebei	10743.5
2012	Shanghai	2399
2012	Nanjing	816.1
2012	Wuxi	646.55
2012	Changzhou	468.68
2012	Suzhou	1054.91
2012	Nantong	729.73
2012	Yancheng	446.72
2012	Yangzhou	315.48
2012	Zhenjiang	721.63
2012	Taizhou	462.98
2012	Hangzhou	880.2
2012	Ningbo	763.9
2012	Jiaxing	290.5
2012	Huzhou	454.4
2012	Shaoxing	494.3
2012	Jinhua	539.9
2012	Zhoushan	114
2012	Taizhou	600.5
2012	Hefei	757.2
2012	Wuhu	357.8
2012	Maanshan	219.5
2012	Tongling	73.4
2012	Anqing	532
2012	Chuzhou	394.5
2012	Chizhou	141.9
2012	Xuancheng	255.6
2012	Yangtze River Delta	14931.4
2012	Guangzhou	1283.89
2012	Shenzhen	1054.74
2012	Zhuhai	158.26
2012	Foshan	726.18
2012	Jiangmen	448.27
2012	Zhaoqing	398.23
2012	Huizhou	467.4
2012	Dongguan	829.23
2012	Zhongshan	315.5
2012	Pearl River Delta	5681.7
2012	Chongqing	2975
2012	Chengdu	1510.9
2012	Zigong	351.6
2012	Luzhou	462.7
2012	Deyang	296.4
2012	Mianyang	354.2
2012	Suining	317.8
2012	Neijiang	323.6
2012	Leshan	150.8
2012	Nanchong	266.8
2012	Meishan	419.7
2012	Yibin	360.3
2012	Guangan	616.2
2012	Dazhou	442.9
2012	Yaan	547.1
2012	Ziyang	318.3
2012	Chengdu-Chongqing	9714.3
2012	Wuhan	1012
2012	Huangshi	244.07
2012	Yichang	105.35
2012	Xiangyang	483.31
2012	Ezhou	623.19
2012	Jinmen	247.5
2012	Xiaogan	555.14
2012	Jinzhou	408.83
2012	Huanggang	571.94
2012	Xianning	288.52
2012	Changsha	714.66
2012	Zhuzhou	390.66
2012	Xiangtan	278.1
2012	Hengyang	719.83
2012	Yueyang	552.31
2012	Changde	434.24
2012	Yiyang	576
2012	Loudi	381.21
2012	Nanchang	513.16
2012	Jingdezhen	477.31
2012	pingxiang	161
2012	Jiujiang	113.79
2012	Xinyu	115.1
2012	Yingtan	394.89
2012	Jian	546.46
2012	Yichun	187.4
2012	Fuzhou	664.29
2012	Shangrao	485.36
2012	the middle reaches of the Yangtze River	12245.6
2012	Zhengzhou	947.96
2012	Kaifeng	663.59
2012	Luoyang	473.72
2012	Pingdingshan	589.02
2012	Hebi	350.11
2012	Xinxiang	427.74
2012	Jiaozuo	485.63
2012	Xuchang	248.43
2012	Luohe	154.2
2012	Shangqiu	749.05
2012	Zhoukou	905.72
2012	Jincheng	225.188
2012	Bozhou	489.5
2012	the Central Plains	6709.86
2012	Xi-an	914
2012	Yinchuan	485
2012	Baoji	370
2012	Xianyang	82
2012	Weinan	523
2012	Shangluo	229
2012	Tianshui	328.22
2012	Pingliang	221.84
2012	Qingyang	208.19
2012	Yuncheng	503.751
2012	Linfen	423.952
2012	Guanzhong	4288.95
2011	BeiJing	2024
2011	TianJin	1341
2011	ShiJiazhuang	1027.98
2011	Tangshan	762.74
2011	Qinhuangdao	300.62
2011	Handan	1127.23
2011	Xingtai	437.37
2011	Baoding	348.91
2011	Zhangjiakou	719.77
2011	Chengde	440.03
2011	Cangzhou	923.92
2011	Langfang	715.55
2011	Hengshui	436.39
2011	Beijing-Tianjin-Hebei	10605.5
2011	Shanghai	2356
2011	Nanjing	810.91
2011	Wuxi	643.22
2011	Changzhou	464.97
2011	Suzhou	1051.87
2011	Nantong	728.91
2011	Yancheng	446.3
2011	Yangzhou	313.43
2011	Zhenjiang	723.74
2011	Taizhou	462.6
2011	Hangzhou	873.8
2011	Ningbo	762.8
2011	Jiaxing	289.9
2011	Huzhou	453.1
2011	Shaoxing	493.4
2011	Jinhua	538.6
2011	Zhoushan	113.7
2011	Taizhou	599.9
2011	Hefei	752.084
2011	Wuhu	356.631
2011	Maanshan	218.771
2011	Tongling	73.1343
2011	Anqing	530.596
2011	Chuzhou	393.126
2011	Chizhou	141.391
2011	Xuancheng	254.743
2011	Yangtze River Delta	14847.6
2011	Guangzhou	1275.14
2011	Shenzhen	1046.74
2011	Zhuhai	156.76
2011	Foshan	723.1
2011	Jiangmen	446.55
2011	Zhaoqing	395.14
2011	Huizhou	463.36
2011	Dongguan	825.48
2011	Zhongshan	314.23
2011	Pearl River Delta	5646.5
2011	Chongqing	2944
2011	Chengdu	1457.5
2011	Zigong	357.8
2011	Luzhou	462.3
2011	Deyang	295.8
2011	Mianyang	360.6
2011	Suining	321.6
2011	Neijiang	323.5
2011	Leshan	150.9
2011	Nanchong	266.4
2011	Meishan	420.8
2011	Yibin	365.3
2011	Guangan	621.8
2011	Dazhou	445.2
2011	Yaan	547.5
2011	Ziyang	320
2011	Chengdu-Chongqing	9661
2011	Wuhan	1002
2011	Huangshi	243.46
2011	Yichang	105.1
2011	Xiangyang	482.49
2011	Ezhou	621.04
2011	Jinmen	246.79
2011	Xiaogan	552.72
2011	Jinzhou	406.85
2011	Huanggang	570.4
2011	Xianning	287.99
2011	Changsha	709.07
2011	Zhuzhou	388.08
2011	Xiangtan	276.45
2011	Hengyang	716.6
2011	Yueyang	548.53
2011	Changde	431.44
2011	Yiyang	573.26
2011	Loudi	379.32
2011	Nanchang	508.9
2011	Jingdezhen	476.27
2011	pingxiang	159.94
2011	Jiujiang	113.4
2011	Xinyu	114.7
2011	Yingtan	393.78
2011	Jian	545.28
2011	Yichun	186.75
2011	Fuzhou	662.35
2011	Shangrao	484.29
2011	the middle reaches of the Yangtze River	12187.2
2011	Zhengzhou	908.53
2011	Kaifeng	659.52
2011	Luoyang	470.44
2011	Pingdingshan	579.75
2011	Hebi	351.72
2011	Xinxiang	429.11
2011	Jiaozuo	487.74
2011	Xuchang	251.04
2011	Luohe	155.57
2011	Shangqiu	740.84
2011	Zhoukou	898.56
2011	Jincheng	226.673
2011	Bozhou	488.012
2011	the Central Plains	6647.51
2011	Xi-an	887
2011	Yinchuan	487
2011	Baoji	371
2011	Xianyang	83
2011	Weinan	525
2011	Shangluo	231
2011	Tianshui	327.47
2011	Pingliang	221.48
2011	Qingyang	207.67
2011	Yuncheng	509.011
2011	Linfen	428.077
2011	Guanzhong	4277.71
2010	BeiJing	1962
2010	TianJin	1299
2010	ShiJiazhuang	1017.52
2010	Tangshan	758.2
2010	Qinhuangdao	299.01
2010	Handan	1120.81
2010	Xingtai	434.9
2010	Baoding	347.6
2010	Zhangjiakou	714.3
2010	Chengde	436.4
2010	Cangzhou	918.8
2010	Langfang	711.4
2010	Hengshui	434.6
2010	Beijing-Tianjin-Hebei	10454.5
2010	Shanghai	2303
2010	Nanjing	800.76
2010	Wuxi	637.44
2010	Changzhou	459.33
2010	Suzhou	1046.9
2010	Nantong	728.28
2010	Yancheng	446.1
2010	Yangzhou	311.45
2010	Zhenjiang	726.4
2010	Taizhou	462.1
2010	Hangzhou	870.5
2010	Ningbo	761.1
2010	Jiaxing	289.4
2010	Huzhou	450.46
2010	Shaoxing	491.3
2010	Jinhua	536.6
2010	Zhoushan	112.13
2010	Taizhou	596.9
2010	Hefei	570.8
2010	Wuhu	226.4
2010	Maanshan	136.7
2010	Tongling	72.4
2010	Anqing	531.5
2010	Chuzhou	394.1
2010	Chizhou	140.3
2010	Xuancheng	253.4
2010	Yangtze River Delta	14355.8
2010	Guangzhou	1270.96
2010	Shenzhen	1037.2
2010	Zhuhai	156.16
2010	Foshan	719.91
2010	Jiangmen	445.08
2010	Zhaoqing	392.22
2010	Huizhou	460.11
2010	Dongguan	822.48
2010	Zhongshan	312.27
2010	Pearl River Delta	5616.39
2010	Chongqing	2885
2010	Chengdu	1404.76
2010	Zigong	361.58
2010	Luzhou	461.39
2010	Deyang	295.05
2010	Mianyang	366.51
2010	Suining	325.26
2010	Neijiang	323.58
2010	Leshan	150.73
2010	Nanchong	267.89
2010	Meishan	421.84
2010	Yibin	370.28
2010	Guangan	627.86
2010	Dazhou	447.2
2010	Yaan	546.81
2010	Ziyang	320.55
2010	Chengdu-Chongqing	9576.29
2010	Wuhan	978.54
2010	Huangshi	242.93
2010	Yichang	104.95
2010	Xiangyang	481.45
2010	Ezhou	616.21
2010	Jinmen	246.26
2010	Xiaogan	550.03
2010	Jinzhou	405.97
2010	Huanggang	569.17
2010	Xianning	287.37
2010	Changsha	704.1
2010	Zhuzhou	385.7
2010	Xiangtan	275.2
2010	Hengyang	714.84
2010	Yueyang	547.6
2010	Changde	430.8
2010	Yiyang	571.5
2010	Loudi	378.56
2010	Nanchang	504.26
2010	Jingdezhen	472.88
2010	pingxiang	158.75
2010	Jiujiang	112.49
2010	Xinyu	113.96
2010	Yingtan	391.23
2010	Jian	541.96
2010	Yichun	185.45
2010	Fuzhou	657.97
2010	Shangrao	481.03
2010	the middle reaches of the Yangtze River	12111.2
2010	Zhengzhou	862.65
2010	Kaifeng	655.4
2010	Luoyang	467.62
2010	Pingdingshan	571.1
2010	Hebi	354.3
2010	Xinxiang	431
2010	Jiaozuo	490.5
2010	Xuchang	254.8
2010	Luohe	157.2
2010	Shangqiu	735.4
2010	Zhoukou	893.9
2010	Jincheng	228.03
2010	Bozhou	486.1
2010	the Central Plains	6588
2010	Xi-an	847.41
2010	Yinchuan	489.84
2010	Baoji	371.93
2010	Xianyang	83.5
2010	Weinan	528.99
2010	Shangluo	234.29
2010	Tianshui	326.6
2010	Pingliang	221.4
2010	Qingyang	207
2010	Yuncheng	513.92
2010	Linfen	432.07
2010	Guanzhong	4256.95
2009	BeiJing	1860
2009	TianJin	1228
2009	ShiJiazhuang	977.41
2009	Tangshan	746.79
2009	Qinhuangdao	297.8
2009	Handan	1101.66
2009	Xingtai	423.53
2009	Baoding	344.2
2009	Zhangjiakou	702.88
2009	Chengde	412.19
2009	Cangzhou	887.86
2009	Langfang	698.88
2009	Hengshui	430.49
2009	Beijing-Tianjin-Hebei	10111.7
2009	Shanghai	2210
2009	Nanjing	771.31
2009	Wuxi	619.57
2009	Changzhou	445.2
2009	Suzhou	936.95
2009	Nantong	713.37
2009	Yancheng	449.55
2009	Yangzhou	306.94
2009	Zhenjiang	748.18
2009	Taizhou	466.61
2009	Hangzhou	833.4
2009	Ningbo	727.5
2009	Jiaxing	285
2009	Huzhou	431.8
2009	Shaoxing	479.6
2009	Jinhua	521.1
2009	Zhoushan	108.6
2009	Taizhou	581.3
2009	Hefei	510
2009	Wuhu	230
2009	Maanshan	129
2009	Tongling	74
2009	Anqing	558
2009	Chuzhou	411
2009	Chizhou	142
2009	Xuancheng	258
2009	Yangtze River Delta	13948
2009	Guangzhou	1186.97
2009	Shenzhen	995.01
2009	Zhuhai	154.18
2009	Foshan	687.47
2009	Jiangmen	436.64
2009	Zhaoqing	388.83
2009	Huizhou	435.08
2009	Dongguan	786.08
2009	Zhongshan	296.53
2009	Pearl River Delta	5366.79
2009	Chongqing	2859
2009	Chengdu	1286.6
2009	Zigong	365.7
2009	Luzhou	496.3
2009	Deyang	299.2
2009	Mianyang	424
2009	Suining	357.9
2009	Neijiang	337.98
2009	Leshan	152.78
2009	Nanchong	280.73
2009	Meishan	434.32
2009	Yibin	395.7
2009	Guangan	625.3
2009	Dazhou	446
2009	Yaan	573.58
2009	Ziyang	368.7
2009	Chengdu-Chongqing	9703.79
2009	Wuhan	910
2009	Huangshi	242.61
2009	Yichang	103.49
2009	Xiangyang	468.37
2009	Ezhou	667.5
2009	Jinmen	251.63
2009	Xiaogan	544.61
2009	Jinzhou	404.55
2009	Huanggang	584.4
2009	Xianning	285.03
2009	Changsha	664.22
2009	Zhuzhou	373.4
2009	Xiangtan	295.26
2009	Hengyang	739.8
2009	Yueyang	548.34
2009	Changde	421.7
2009	Yiyang	616.72
2009	Loudi	394.18
2009	Nanchang	464.89
2009	Jingdezhen	478.95
2009	pingxiang	157.09
2009	Jiujiang	111.54
2009	Xinyu	114.03
2009	Yingtan	390.57
2009	Jian	548.43
2009	Yichun	186.42
2009	Fuzhou	654
2009	Shangrao	483.02
2009	the middle reaches of the Yangtze River	12104.8
2009	Zhengzhou	752.1
2009	Kaifeng	642.23
2009	Luoyang	471.21
2009	Pingdingshan	552.68
2009	Hebi	342.39
2009	Xinxiang	431.29
2009	Jiaozuo	490.28
2009	Xuchang	249.71
2009	Luohe	143.66
2009	Shangqiu	781.04
2009	Zhoukou	1003.95
2009	Jincheng	223.91
2009	Bozhou	508
2009	the Central Plains	6592.45
2009	Xi-an	843.46
2009	Yinchuan	501.03
2009	Baoji	373.14
2009	Xianyang	84.12
2009	Weinan	543.18
2009	Shangluo	239.48
2009	Tianshui	343.07
2009	Pingliang	252.68
2009	Qingyang	220.15
2009	Yuncheng	509.5
2009	Linfen	422.17
2009	Guanzhong	4331.98
2008	BeiJing	1771
2008	TianJin	1176
2008	ShiJiazhuang	966.48
2008	Tangshan	743.25
2008	Qinhuangdao	295.74
2008	Handan	1092.35
2008	Xingtai	421.22
2008	Baoding	340.67
2008	Zhangjiakou	697.84
2008	Chengde	410.26
2008	Cangzhou	881.57
2008	Langfang	693.34
2008	Hengshui	427.98
2008	Beijing-Tianjin-Hebei	9917.7
2008	Shanghai	2141
2008	Nanjing	758.89
2008	Wuxi	610.73
2008	Changzhou	440.7
2008	Suzhou	912.65
2008	Nantong	714.77
2008	Yancheng	447.12
2008	Yangzhou	304.07
2008	Zhenjiang	752.22
2008	Taizhou	463.59
2008	Hangzhou	820.2
2008	Ningbo	715.6
2008	Jiaxing	282.9
2008	Huzhou	424.26
2008	Shaoxing	475.5
2008	Jinhua	515.6
2008	Zhoushan	106.1
2008	Taizhou	575.6
2008	Hefei	501
2008	Wuhu	228
2008	Maanshan	128
2008	Tongling	73
2008	Anqing	560
2008	Chuzhou	412
2008	Chizhou	143
2008	Xuancheng	258
2008	Yangtze River Delta	13764.5
2008	Guangzhou	1115.34
2008	Shenzhen	954.28
2008	Zhuhai	151.12
2008	Foshan	657.43
2008	Jiangmen	428.48
2008	Zhaoqing	380.29
2008	Huizhou	418.65
2008	Dongguan	750.6
2008	Zhongshan	281.95
2008	Pearl River Delta	5138.14
2008	Chongqing	2839
2008	Chengdu	1270.6
2008	Zigong	364.8
2008	Luzhou	495.59
2008	Deyang	300.89
2008	Mianyang	423.3
2008	Suining	356.5
2008	Neijiang	335.63
2008	Leshan	152.25
2008	Nanchong	281.21
2008	Meishan	430.4
2008	Yibin	395.62
2008	Guangan	624.5
2008	Dazhou	445.9
2008	Yaan	572.45
2008	Ziyang	373.2
2008	Chengdu-Chongqing	9661.84
2008	Wuhan	897
2008	Huangshi	242.2
2008	Yichang	103.3
2008	Xiangyang	467.6
2008	Ezhou	667.5
2008	Jinmen	251.2
2008	Xiaogan	543.7
2008	Jinzhou	403.9
2008	Huanggang	584.4
2008	Xianning	284.5
2008	Changsha	658.56
2008	Zhuzhou	371
2008	Xiangtan	293.99
2008	Hengyang	731.14
2008	Yueyang	545.39
2008	Changde	419.2
2008	Yiyang	611.51
2008	Loudi	392.19
2008	Nanchang	461.52
2008	Jingdezhen	475.56
2008	pingxiang	155.95
2008	Jiujiang	110.74
2008	Xinyu	113.26
2008	Yingtan	387.74
2008	Jian	544.46
2008	Yichun	184.57
2008	Fuzhou	648.99
2008	Shangrao	477.73
2008	the middle reaches of the Yangtze River	12028.8
2008	Zhengzhou	743.6
2008	Kaifeng	642
2008	Luoyang	469.35
2008	Pingdingshan	551.32
2008	Hebi	340.75
2008	Xinxiang	430.89
2008	Jiaozuo	486.9
2008	Xuchang	248.05
2008	Luohe	142.55
2008	Shangqiu	776.54
2008	Zhoukou	997
2008	Jincheng	223.23
2008	Bozhou	511
2008	the Central Plains	6563.18
2008	Xi-an	837.52
2008	Yinchuan	500.69
2008	Baoji	376.25
2008	Xianyang	83.93
2008	Weinan	543.07
2008	Shangluo	238.96
2008	Tianshui	342.59
2008	Pingliang	252.16
2008	Qingyang	219.58
2008	Yuncheng	507.6
2008	Linfen	419.8
2008	Guanzhong	4322.15
2007	BeiJing	1633
2007	TianJin	1115
2007	ShiJiazhuang	955.05
2007	Tangshan	724.66
2007	Qinhuangdao	283.31
2007	Handan	1123.4
2007	Xingtai	457.18
2007	Baoding	366.89
2007	Zhangjiakou	700.2
2007	Chengde	401.9
2007	Cangzhou	896.4
2007	Langfang	688.44
2007	Hengshui	426.03
2007	Beijing-Tianjin-Hebei	9771.46
2007	Shanghai	1378.86
2007	Nanjing	741.3
2007	Wuxi	461.74
2007	Changzhou	357.4
2007	Suzhou	624
2007	Nantong	766.13
2007	Yancheng	459.25
2007	Yangzhou	268.78
2007	Zhenjiang	459.25
2007	Taizhou	500.7
2007	Hangzhou	786.2
2007	Ningbo	564.6
2007	Jiaxing	257.8
2007	Huzhou	341.6
2007	Shaoxing	436.24
2007	Jinhua	459.19
2007	Zhoushan	96.69
2007	Taizhou	569.39
2007	Hefei	478.9
2007	Wuhu	230.46
2007	Maanshan	127.32
2007	Tongling	73.65
2007	Anqing	610.99
2007	Chuzhou	443.96
2007	Chizhou	158.02
2007	Xuancheng	275.2
2007	Yangtze River Delta	11927.6
2007	Guangzhou	1004.58
2007	Shenzhen	861.55
2007	Zhuhai	145.44
2007	Foshan	592.33
2007	Jiangmen	412.64
2007	Zhaoqing	375.2
2007	Huizhou	387.5
2007	Dongguan	694.72
2007	Zhongshan	251
2007	Pearl River Delta	4724.96
2007	Chongqing	2816
2007	Chengdu	1257.9
2007	Zigong	385.3
2007	Luzhou	537.95
2007	Deyang	302.01
2007	Mianyang	421.7
2007	Suining	383.44
2007	Neijiang	336.39
2007	Leshan	151.24
2007	Nanchong	280.05
2007	Meishan	429.1
2007	Yibin	423.88
2007	Guangan	618.3
2007	Dazhou	526.98
2007	Yaan	569.32
2007	Ziyang	372.3
2007	Chengdu-Chongqing	9811.86
2007	Wuhan	828.8
2007	Huangshi	255.39
2007	Yichang	106.95
2007	Xiangyang	521.76
2007	Ezhou	666.7
2007	Jinmen	250.6
2007	Xiaogan	582
2007	Jinzhou	403
2007	Huanggang	642.26
2007	Xianning	298.57
2007	Changsha	652.92
2007	Zhuzhou	369.6
2007	Xiangtan	292.7
2007	Hengyang	728.83
2007	Yueyang	542.94
2007	Changde	417.4
2007	Yiyang	611.99
2007	Loudi	416.12
2007	Nanchang	458.06
2007	Jingdezhen	472.17
2007	pingxiang	155.4
2007	Jiujiang	110.27
2007	Xinyu	112.58
2007	Yingtan	385.1
2007	Jian	540.61
2007	Yichun	183.97
2007	Fuzhou	704.16
2007	Shangrao	475.96
2007	the middle reaches of the Yangtze River	12186.8
2007	Zhengzhou	735.6
2007	Kaifeng	634.15
2007	Luoyang	467.8
2007	Pingdingshan	551.63
2007	Hebi	357.97
2007	Xinxiang	428.86
2007	Jiaozuo	498.5
2007	Xuchang	246.9
2007	Luohe	141.9
2007	Shangqiu	824.37
2007	Zhoukou	990.13
2007	Jincheng	222.33
2007	Bozhou	510
2007	the Central Plains	6610.14
2007	Xi-an	830.54
2007	Yinchuan	499.67
2007	Baoji	375.7
2007	Xianyang	83.56
2007	Weinan	542.04
2007	Shangluo	238.45
2007	Tianshui	341.32
2007	Pingliang	251.27
2007	Qingyang	219.03
2007	Yuncheng	504.6
2007	Linfen	417.2
2007	Guanzhong	4303.38
2006	BeiJing	1581
2006	TianJin	1075
2006	ShiJiazhuang	939.5
2006	Tangshan	719.12
2006	Qinhuangdao	280.54
2006	Handan	1106.1
2006	Xingtai	453.61
2006	Baoding	337
2006	Zhangjiakou	689
2006	Chengde	400
2006	Cangzhou	872
2006	Langfang	684.3
2006	Hengshui	424.4
2006	Beijing-Tianjin-Hebei	9561.57
2006	Shanghai	1964.11
2006	Nanjing	719.06
2006	Wuxi	584.17
2006	Changzhou	425.69
2006	Suzhou	809.86
2006	Nantong	724.93
2006	Yancheng	445.91
2006	Yangzhou	299.56
2006	Zhenjiang	768.73
2006	Taizhou	463.45
2006	Hangzhou	773.1
2006	Ningbo	671.6
2006	Jiaxing	276.7
2006	Huzhou	408.79
2006	Shaoxing	449.8
2006	Jinhua	498.6
2006	Zhoushan	102.8
2006	Taizhou	570.5
2006	Hefei	477
2006	Wuhu	223
2006	Maanshan	126
2006	Tongling	71
2006	Anqing	565
2006	Chuzhou	410
2006	Chizhou	143
2006	Xuancheng	257
2006	Yangtze River Delta	13229.4
2006	Guangzhou	975.46
2006	Shenzhen	871.1
2006	Zhuhai	144.99
2006	Foshan	604.19
2006	Jiangmen	415.49
2006	Zhaoqing	375.1
2006	Huizhou	387.51
2006	Dongguan	674.88
2006	Zhongshan	249.34
2006	Pearl River Delta	4698.06
2006	Chongqing	2808
2006	Chengdu	1248.5
2006	Zigong	365.4
2006	Luzhou	532.01
2006	Deyang	304.25
2006	Mianyang	426.5
2006	Suining	356.31
2006	Neijiang	335.9
2006	Leshan	150.25
2006	Nanchong	276.43
2006	Meishan	423.61
2006	Yibin	369.54
2006	Guangan	615.9
2006	Dazhou	447.77
2006	Yaan	567.78
2006	Ziyang	376.2
2006	Chengdu-Chongqing	9604.35
2006	Wuhan	875
2006	Huangshi	253.87
2006	Yichang	102.9
2006	Xiangyang	466.6
2006	Ezhou	675.74
2006	Jinmen	251.5
2006	Xiaogan	543.6
2006	Jinzhou	403.6
2006	Huanggang	586.1
2006	Xianning	283.8
2006	Changsha	646.5
2006	Zhuzhou	367.4
2006	Xiangtan	291.64
2006	Hengyang	726.5
2006	Yueyang	540.26
2006	Changde	416.2
2006	Yiyang	608.5
2006	Loudi	387.3
2006	Nanchang	454.54
2006	Jingdezhen	469.15
2006	pingxiang	154.15
2006	Jiujiang	108.5
2006	Xinyu	111.91
2006	Yingtan	383.78
2006	Jian	537.42
2006	Yichun	182.55
2006	Fuzhou	639.6
2006	Shangrao	468.6
2006	the middle reaches of the Yangtze River	11937.2
2006	Zhengzhou	724.3
2006	Kaifeng	636.02
2006	Luoyang	469.3
2006	Pingdingshan	554.65
2006	Hebi	339.65
2006	Xinxiang	427.9
2006	Jiaozuo	483.66
2006	Xuchang	249.75
2006	Luohe	144.04
2006	Shangqiu	765.28
2006	Zhoukou	993.59
2006	Jincheng	221.45
2006	Bozhou	508
2006	the Central Plains	6517.59
2006	Xi-an	822.52
2006	Yinchuan	497.4
2006	Baoji	375.87
2006	Xianyang	83.19
2006	Weinan	545.65
2006	Shangluo	237.73
2006	Tianshui	351.19
2006	Pingliang	250.89
2006	Qingyang	218.72
2006	Yuncheng	501.7
2006	Linfen	414.7
2006	Guanzhong	4299.56
2005	BeiJing	1538
2005	TianJin	1042.53
2005	ShiJiazhuang	927.3
2005	Tangshan	726
2005	Qinhuangdao	288
2005	Handan	1073
2005	Xingtai	418
2005	Baoding	337
2005	Zhangjiakou	684
2005	Chengde	396
2005	Cangzhou	866
2005	Langfang	679.6
2005	Hengshui	421.8
2005	Beijing-Tianjin-Hebei	9397.23
2005	Shanghai	1890.26
2005	Nanjing	689.8
2005	Wuxi	559.5
2005	Changzhou	407.34
2005	Suzhou	743.39
2005	Nantong	732.28
2005	Yancheng	452.21
2005	Yangzhou	296.02
2005	Zhenjiang	778.75
2005	Taizhou	468.5
2005	Hangzhou	750.7
2005	Ningbo	655.9
2005	Jiaxing	271.8
2005	Huzhou	400.5
2005	Shaoxing	439
2005	Jinhua	485.9
2005	Zhoushan	102.5
2005	Taizhou	568.6
2005	Hefei	463
2005	Wuhu	223
2005	Maanshan	125
2005	Tongling	71
2005	Anqing	567
2005	Chuzhou	411
2005	Chizhou	144
2005	Xuancheng	258
2005	Yangtze River Delta	12955
2005	Guangzhou	949.68
2005	Shenzhen	827.75
2005	Zhuhai	141.57
2005	Foshan	580.03
2005	Jiangmen	410.29
2005	Zhaoqing	367.6
2005	Huizhou	370.69
2005	Dongguan	656.07
2005	Zhongshan	243.46
2005	Pearl River Delta	4547.14
2005	Chongqing	2798
2005	Chengdu	1221.72
2005	Zigong	367
2005	Luzhou	493.69
2005	Deyang	306.14
2005	Mianyang	423.75
2005	Suining	356.86
2005	Neijiang	336.46
2005	Leshan	152.18
2005	Nanchong	276.04
2005	Meishan	423.3
2005	Yibin	396.2
2005	Guangan	626.2
2005	Dazhou	448.99
2005	Yaan	564.53
2005	Ziyang	375.12
2005	Chengdu-Chongqing	9566.18
2005	Wuhan	858
2005	Huangshi	252.8
2005	Yichang	105.67
2005	Xiangyang	470.3
2005	Ezhou	673.4
2005	Jinmen	264.87
2005	Xiaogan	559.56
2005	Jinzhou	404.9
2005	Huanggang	588.26
2005	Xianning	285.3
2005	Changsha	639.3
2005	Zhuzhou	365.1
2005	Xiangtan	290.62
2005	Hengyang	722.61
2005	Yueyang	536.9
2005	Changde	460.6
2005	Yiyang	407.34
2005	Loudi	407.58
2005	Nanchang	451.61
2005	Jingdezhen	466.1
2005	pingxiang	153.3
2005	Jiujiang	108.2
2005	Xinyu	111.59
2005	Yingtan	381.31
2005	Jian	533.76
2005	Yichun	181.62
2005	Fuzhou	171.49
2005	Shangrao	468.03
2005	the middle reaches of the Yangtze River	11320.1
2005	Zhengzhou	716
2005	Kaifeng	641.7
2005	Luoyang	476.09
2005	Pingdingshan	557.2
2005	Hebi	340.61
2005	Xinxiang	429.57
2005	Jiaozuo	481.8
2005	Xuchang	252.48
2005	Luohe	143.52
2005	Shangqiu	765.2
2005	Zhoukou	1067.39
2005	Jincheng	220.54
2005	Bozhou	520.53
2005	the Central Plains	6612.63
2005	Xi-an	806.81
2005	Yinchuan	498.07
2005	Baoji	373.7
2005	Xianyang	84.37
2005	Weinan	547.11
2005	Shangluo	241.98
2005	Tianshui	348.93
2005	Pingliang	257.65
2005	Qingyang	218.2
2005	Yuncheng	498.5
2005	Linfen	412.05
2005	Guanzhong	4287.37

## Sheet: ENT
Year	City	Number of industrial enterprises above designated size	Index
2019	BeiJing	3121
2019	TianJin	4614
2019	ShiJiazhuang	2097
2019	Tangshan	1761
2019	Qinhuangdao	393
2019	Handan	1312
2019	Xingtai	1349
2019	Baoding	1575
2019	Zhangjiakou	404
2019	Chengde	370
2019	Cangzhou	1898
2019	Langfang	1137
2019	Hengshui	885
2019	Beijing-Tianjin-Hebei	20916	0.648398
2019	Shanghai	8776
2019	Nanjing	2707
2019	Wuxi	6215
2019	Changzhou	4676
2019	Suzhou	11042
2019	Nantong	4966
2019	Yancheng	2920
2019	Yangzhou	3033
2019	Zhenjiang	1953
2019	Taizhou	2576
2019	Hangzhou	5698
2019	Ningbo	8242
2019	Jiaxing	6452
2019	Huzhou	3609
2019	Shaoxing	4769
2019	Jinhua	4161
2019	Zhoushan	376
2019	Taizhou	4309
2019	Hefei	2045
2019	Wuhu	1790
2019	Maanshan	1114
2019	Tongling	459
2019	Anqing	1610
2019	Chuzhou	1715
2019	Chizhou	587
2019	Xuancheng	1400
2019	Yangtze River Delta	97200	0.470473
2019	Guangzhou	5804
2019	Shenzhen	10337
2019	Zhuhai	1388
2019	Foshan	7902
2019	Jiangmen	2458
2019	Zhaoqing	1173
2019	Huizhou	2764
2019	Dongguan	10658
2019	Zhongshan	3635
2019	Pearl River Delta	46119	0.443289
2019	Chongqing	6694
2019	Chengdu	3614
2019	Zigong	564
2019	Luzhou	689
2019	Deyang	1328
2019	Mianyang	1048
2019	Suining	561
2019	Neijiang	367
2019	Leshan	609
2019	Nanchong	794
2019	Meishan	617
2019	Yibin	826
2019	Guangan	562
2019	Dazhou	752
2019	Yaan	348
2019	Ziyang	238
2019	Chengdu-Chongqing	19611	1.11753
2019	Wuhan	2890
2019	Huangshi	711
2019	Yichang	1288
2019	Xiangyang	1655
2019	Ezhou	509
2019	Jinmen	998
2019	Xiaogan	1157
2019	Jinzhou	1174
2019	Huanggang	1365
2019	Xianning	964
2019	Changsha	2974
2019	Zhuzhou	1619
2019	Xiangtan	1055
2019	Hengyang	1052
2019	Yueyang	1452
2019	Changde	1370
2019	Yiyang	1142
2019	Loudi	936
2019	Nanchang	1451
2019	Jingdezhen	372
2019	pingxiang	588
2019	Jiujiang	1866
2019	Xinyu	407
2019	Yingtan	324
2019	Jian	1549
2019	Yichun	1718
2019	Fuzhou	868
2019	Shangrao	1617
2019	the middle reaches of the Yangtze River	35071	0.459376
2019	Zhengzhou	2425
2019	Kaifeng	1038
2019	Luoyang	1799
2019	Pingdingshan	823
2019	Hebi	387
2019	Xinxiang	1341
2019	Jiaozuo	1102
2019	Xuchang	1530
2019	Luohe	572
2019	Shangqiu	1400
2019	Zhoukou	1334
2019	Jincheng	344
2019	Bozhou	826
2019	the Central Plains	14921	0.512793
2019	Xi-an	1631
2019	Yinchuan	218
2019	Baoji	782
2019	Xianyang	698
2019	Weinan	601
2019	Shangluo	299
2019	Tianshui	154
2019	Pingliang	69
2019	Qingyang	102
2019	Yuncheng	551
2019	Linfen	435
2019	Guanzhong	5540	0.783758
2019	Jinan	2153
2019	Qingdao	3536
2019	Zibo	1668
2019	Zaozhuang	593
2019	Dongyin	753
2019	Yantai	2030
2019	Weifang	3162
2019	Jining	2124
2019	Taian	935
2019	Weihai	1012
2019	Rizhao	714
2019	Linyi	2938
2019	Dezhou	1381
2019	Liaocheng	1192
2019	Binzhou	1247
2019	Heze	1685
2019	the Shandong Peninsula	27123	0.42845
2019	Wenzhou	5941
2019	Quzhou	1044
2019	Lishui	1105
2019	Shantou	1972
2019	Meizhou	474
2019	Chaozhou	936
2019	Jieyang	1393
2019	Fuzhou	2539
2019	Xiamen	2309
2019	Putian	1160
2019	Sanming	1742
2019	Quanzhou	5080
2019	Zhangzhou	2303
2019	Nanping	1040
2019	Longyan	1130
2019	Ningde	1060
2019	coastal areas of Fujian, Zhejiang and Guangdong	31228	0.598409
2019	Nanning	1000
2019	Beihai	266
2019	Fangchenggang	159
2019	Qinzhou	311
2019	Yulin	534
2019	Chongzuo	313
2019	Haikou	156
2019	Danzhou	29
2019	Zhanjiang	870
2019	Maoming	810
2019	Yangjiang	338
2019	the Gulf of Tonkin	4786	0.451671
2019	Huhehaote	208
2019	Baotou	420
2019	Eerduosi	465
2019	Yulin	994
2019	Hu-bao-E-Yu	2087	0.909424
2019	Lanzhou	353
2019	Baiyin	163
2019	Dingxi	121
2019	Xining	243
2019	Haidong	88
2019	Lanzhou-Xining	968	0.669829
2019	Yinchuan	366
2019	Shizuishan	295
2019	Wuzhong	351
2019	Zhongwei	151
2019	the Yellow River in Ningxia	1163	0.459222
2019	Changchun	1015
2019	Jinlin	423
2019	Siping	331
2019	Liaoyuan	92
2019	Songyuan	251
2019	Haerbin	1127
2019	QIqihaer	318
2019	Daqing	435
2019	Mudanjiang	246
2019	Suihua	325
2019	Ha'erbin-Changchun	4563	0.601708
2019	Shenyang	1579
2019	Dalian	1846
2019	Anshan	661
2019	Fushun	264
2019	Benxi	202
2019	Dandong	374
2019	Yingkou	627
2019	Liaoyang	226
2019	Panjin	286
2019	the central region of Liaoning	6065	0.643879
2019	Taiyuan	527
2019	Yangquan	185
2019	Jinzhong	712
2019	Xinzhou	420
2019	Lvliang	465
2019	the central part of Shanxi	2309	0.504249
2019	Guiyang	758
2019	Zunyi	919
2019	Anshun	385
2019	Bijie	538
2019	the center of Guizhou	2600	0.546698
2018	BeiJing	3197
2018	TianJin	4292
2018	ShiJiazhuang	2189
2018	Tangshan	1712
2018	Qinhuangdao	375
2018	Handan	1285
2018	Xingtai	1338
2018	Baoding	1866
2018	Zhangjiakou	371
2018	Chengde	374
2018	Cangzhou	1956
2018	Langfang	1130
2018	Hengshui	1004
2018	Beijing-Tianjin-Hebei	21089	0.584582
2018	Shanghai	8145
2018	Nanjing	2556
2018	Wuxi	5846
2018	Changzhou	4248
2018	Suzhou	10393
2018	Nantong	5220
2018	Yancheng	2925
2018	Yangzhou	2992
2018	Zhenjiang	2020
2018	Taizhou	2785
2018	Hangzhou	5431
2018	Ningbo	7602
2018	Jiaxing	5822
2018	Huzhou	3049
2018	Shaoxing	4584
2018	Jinhua	3586
2018	Zhoushan	360
2018	Taizhou	3801
2018	Hefei	2287
2018	Wuhu	1872
2018	Maanshan	1083
2018	Tongling	567
2018	Anqing	1742
2018	Chuzhou	1598
2018	Chizhou	565
2018	Xuancheng	1491
2018	Yangtze River Delta	92570	0.481313
2018	Guangzhou	4675
2018	Shenzhen	7950
2018	Zhuhai	1170
2018	Foshan	6206
2018	Jiangmen	2300
2018	Zhaoqing	1175
2018	Huizhou	2376
2018	Dongguan	7704
2018	Zhongshan	3212
2018	Pearl River Delta	36768	0.427764
2018	Chongqing	6438
2018	Chengdu	3438
2018	Zigong	535
2018	Luzhou	680
2018	Deyang	1340
2018	Mianyang	1003
2018	Suining	539
2018	Neijiang	330
2018	Leshan	625
2018	Nanchong	748
2018	Meishan	569
2018	Yibin	766
2018	Guangan	552
2018	Dazhou	634
2018	Yaan	340
2018	Ziyang	325
2018	Chengdu-Chongqing	18862	1.11365
2018	Wuhan	2651
2018	Huangshi	779
2018	Yichang	1203
2018	Xiangyang	1571
2018	Ezhou	499
2018	Jinmen	1065
2018	Xiaogan	1125
2018	Jinzhou	1148
2018	Huanggang	1448
2018	Xianning	911
2018	Changsha	2934
2018	Zhuzhou	1721
2018	Xiangtan	971
2018	Hengyang	1024
2018	Yueyang	1301
2018	Changde	1264
2018	Yiyang	1132
2018	Loudi	898
2018	Nanchang	1196
2018	Jingdezhen	328
2018	pingxiang	600
2018	Jiujiang	1753
2018	Xinyu	379
2018	Yingtan	293
2018	Jian	1469
2018	Yichun	1664
2018	Fuzhou	817
2018	Shangrao	1430
2018	the middle reaches of the Yangtze River	33574	0.47902
2018	Zhengzhou	2686
2018	Kaifeng	1164
2018	Luoyang	1888
2018	Pingdingshan	845
2018	Hebi	461
2018	Xinxiang	1227
2018	Jiaozuo	1208
2018	Xuchang	1574
2018	Luohe	560
2018	Shangqiu	1368
2018	Zhoukou	1305
2018	Jincheng	284
2018	Bozhou	905
2018	the Central Plains	15475	0.556108
2018	Xi-an	1385
2018	Yinchuan	235
2018	Baoji	767
2018	Xianyang	720
2018	Weinan	591
2018	Shangluo	282
2018	Tianshui	177
2018	Pingliang	57
2018	Qingyang	109
2018	Yuncheng	498
2018	Linfen	388
2018	Guanzhong	5209	0.666506
2018	Jinan	2044
2018	Qingdao	3508
2018	Zibo	2412
2018	Zaozhuang	1138
2018	Dongyin	865
2018	Yantai	2378
2018	Weifang	3499
2018	Jining	2869
2018	Taian	1278
2018	Weihai	1843
2018	Rizhao	742
2018	Linyi	4376
2018	Dezhou	2922
2018	Liaocheng	1975
2018	Binzhou	1292
2018	Heze	3146
2018	山东中部	36287	0.431006
2018	Wenzhou	4618
2018	Quzhou	873
2018	Lishui	891
2018	Shantou	1988
2018	Meizhou	473
2018	Chaozhou	923
2018	Jieyang	1955
2018	Fuzhou	2240
2018	Xiamen	1985
2018	Putian	1203
2018	Sanming	1686
2018	Quanzhou	4769
2018	Zhangzhou	2269
2018	Nanping	1054
2018	Longyan	1205
2018	Ningde	1060
2018	coastal areas of Fujian, Zhejiang and Guangdong	29192	0.522516
2018	Nanning	1005
2018	Beihai	229
2018	Fangchenggang	157
2018	Qinzhou	343
2018	Yulin	584
2018	Chongzuo	247
2018	Haikou	147
2018	Danzhou	18
2018	Zhanjiang	891
2018	Maoming	1061
2018	Yangjiang	546
2018	the Gulf of Tonkin	5228	0.427823
2018	Huhehaote	226
2018	Baotou	385
2018	Eerduosi	402
2018	Yulin	860
2018	Hu-bao-E-Yu	1873	0.848963
2018	Lanzhou	322
2018	Baiyin	130
2018	Dingxi	147
2018	Xining	252
2018	Haidong	78
2018	Lanzhou-Xining	929	0.608696
2018	Yinchuan	467
2018	Shizuishan	240
2018	Wuzhong	373
2018	Zhongwei	134
2018	the Yellow River in Ningxia	1214	0.625167
2018	Changchun	1632
2018	Jinlin	1077
2018	Siping	598
2018	Liaoyuan	304
2018	Songyuan	593
2018	Haerbin	1048
2018	QIqihaer	314
2018	Daqing	418
2018	Mudanjiang	289
2018	Suihua	315
2018	Ha'erbin-Changchun	6588	0.599339
2018	Shenyang	1479
2018	Dalian	1677
2018	Anshan	624
2018	Fushun	253
2018	Benxi	194
2018	Dandong	360
2018	Yingkou	606
2018	Liaoyang	209
2018	Panjin	268
2018	the central region of Liaoning	5670	0.619048
2018	Taiyuan	436
2018	Yangquan	156
2018	Jinzhong	626
2018	Xinzhou	373
2018	Lvliang	453
2018	the central part of Shanxi	2044	0.496038
2018	Guiyang	772
2018	Zunyi	985
2018	Anshun	373
2018	Bijie	499
2018	the center of Guizhou	2629	0.599148
2017	BeiJing	3231
2017	TianJin	4286
2017	ShiJiazhuang	2638
2017	Tangshan	1630
2017	Qinhuangdao	361
2017	Handan	1344
2017	Xingtai	1343
2017	Baoding	1828
2017	Zhangjiakou	446
2017	Chengde	432
2017	Cangzhou	2417
2017	Langfang	1180
2017	Hengshui	1166
2017	Beijing-Tianjin-Hebei	22302	0.517258
2017	Shanghai	8122
2017	Nanjing	2348
2017	Wuxi	5258
2017	Changzhou	4240
2017	Suzhou	9840
2017	Nantong	5131
2017	Yancheng	2879
2017	Yangzhou	2858
2017	Zhenjiang	2046
2017	Taizhou	2992
2017	Hangzhou	5533
2017	Ningbo	7500
2017	Jiaxing	5394
2017	Huzhou	2945
2017	Shaoxing	4494
2017	Jinhua	3691
2017	Zhoushan	351
2017	Taizhou	3760
2017	Hefei	2257
2017	Wuhu	1962
2017	Maanshan	1054
2017	Tongling	540
2017	Anqing	1716
2017	Chuzhou	1621
2017	Chizhou	580
2017	Xuancheng	1439
2017	Yangtze River Delta	90551	0.465138
2017	Guangzhou	4664
2017	Shenzhen	7943
2017	Zhuhai	1163
2017	Foshan	6212
2017	Jiangmen	2112
2017	Zhaoqing	1163
2017	Huizhou	2366
2017	Dongguan	7669
2017	Zhongshan	3211
2017	Pearl River Delta	36503	0.42831
2017	Chongqing	6684
2017	Chengdu	3631
2017	Zigong	534
2017	Luzhou	662
2017	Deyang	1374
2017	Mianyang	971
2017	Suining	521
2017	Neijiang	317
2017	Leshan	625
2017	Nanchong	722
2017	Meishan	584
2017	Yibin	692
2017	Guangan	509
2017	Dazhou	560
2017	Yaan	314
2017	Ziyang	323
2017	Chengdu-Chongqing	19023	1.11847
2017	Wuhan	2633
2017	Huangshi	735
2017	Yichang	1169
2017	Xiangyang	1626
2017	Ezhou	539
2017	Jinmen	1057
2017	Xiaogan	1186
2017	Jinzhou	1131
2017	Huanggang	1496
2017	Xianning	880
2017	Changsha	2886
2017	Zhuzhou	1658
2017	Xiangtan	970
2017	Hengyang	1098
2017	Yueyang	1188
2017	Changde	1165
2017	Yiyang	1079
2017	Loudi	794
2017	Nanchang	1473
2017	Jingdezhen	327
2017	pingxiang	578
2017	Jiujiang	1607
2017	Xinyu	369
2017	Yingtan	276
2017	Jian	1222
2017	Yichun	1542
2017	Fuzhou	994
2017	Shangrao	1303
2017	the middle reaches of the Yangtze River	32981	0.487747
2017	Zhengzhou	2845
2017	Kaifeng	1347
2017	Luoyang	1975
2017	Pingdingshan	885
2017	Hebi	484
2017	Xinxiang	1240
2017	Jiaozuo	1289
2017	Xuchang	1574
2017	Luohe	585
2017	Shangqiu	1350
2017	Zhoukou	1274
2017	Jincheng	259
2017	Bozhou	1032
2017	the Central Plains	16139	0.580731
2017	Xi-an	1434
2017	Yinchuan	212
2017	Baoji	730
2017	Xianyang	727
2017	Weinan	573
2017	Shangluo	250
2017	Tianshui	170
2017	Pingliang	66
2017	Qingyang	107
2017	Yuncheng	456
2017	Linfen	380
2017	Guanzhong	5105	0.706404
2017	Jinan	2051
2017	Qingdao	3569
2017	Zibo	2624
2017	Zaozhuang	1264
2017	Dongyin	987
2017	Yantai	2377
2017	Weifang	3496
2017	Jining	2733
2017	Taian	1402
2017	Weihai	1847
2017	Rizhao	735
2017	Linyi	4074
2017	Dezhou	3047
2017	Liaocheng	2325
2017	Binzhou	1259
2017	Heze	3455
2017	the Shandong Peninsula	37245	0.387262
2017	Wenzhou	4582
2017	Quzhou	842
2017	Lishui	849
2017	Shantou	1988
2017	Meizhou	461
2017	Chaozhou	923
2017	Jieyang	1956
2017	Fuzhou	2213
2017	Xiamen	1894
2017	Putian	1221
2017	Sanming	1770
2017	Quanzhou	4635
2017	Zhangzhou	2254
2017	Nanping	1089
2017	Longyan	1186
2017	Ningde	1086
2017	coastal areas of Fujian, Zhejiang and Guangdong	28949	0.512211
2017	Nanning	960
2017	Beihai	212
2017	Fangchenggang	151
2017	Qinzhou	326
2017	Yulin	549
2017	Chongzuo	201
2017	Haikou	151
2017	Danzhou	18
2017	Zhanjiang	866
2017	Maoming	1026
2017	Yangjiang	545
2017	the Gulf of Tonkin	5005	0.432
2017	Huhehaote	232
2017	Baotou	401
2017	Eerduosi	399
2017	Yulin	839
2017	Hu-bao-E-Yu	1871	0.812984
2017	Lanzhou	351
2017	Baiyin	137
2017	Dingxi	153
2017	Xining	270
2017	Haidong	86
2017	Lanzhou-Xining	997	0.626786
2017	Yinchuan	463
2017	Shizuishan	217
2017	Wuzhong	357
2017	Zhongwei	133
2017	the Yellow River in Ningxia	1170	0.65488
2017	Changchun	1641
2017	Jinlin	1076
2017	Siping	601
2017	Liaoyuan	305
2017	Songyuan	591
2017	Haerbin	1275
2017	QIqihaer	367
2017	Daqing	419
2017	Mudanjiang	386
2017	Suihua	314
2017	Ha'erbin-Changchun	6975	0.555894
2017	Shenyang	1379
2017	Dalian	1683
2017	Anshan	561
2017	Fushun	242
2017	Benxi	179
2017	Dandong	345
2017	Yingkou	576
2017	Liaoyang	194
2017	Panjin	250
2017	the central region of Liaoning	5409	0.668919
2017	Taiyuan	376
2017	Yangquan	132
2017	Jinzhong	567
2017	Xinzhou	349
2017	Lvliang	451
2017	the central part of Shanxi	1875	0.482143
2017	Guiyang	747
2017	Zunyi	1050
2017	Anshun	368
2017	Bijie	549
2017	the center of Guizhou	2714	0.63101
2016	BeiJing	3340
2016	TianJin	5203
2016	ShiJiazhuang	2704
2016	Tangshan	1432
2016	Qinhuangdao	356
2016	Handan	1350
2016	Xingtai	1334
2016	Baoding	1841
2016	Zhangjiakou	482
2016	Chengde	488
2016	Cangzhou	2395
2016	Langfang	1190
2016	Hengshui	1185
2016	Beijing-Tianjin-Hebei	23300	0.616542
2016	Shanghai	8351
2016	Nanjing	2661
2016	Wuxi	4888
2016	Changzhou	4139
2016	Suzhou	9616
2016	Nantong	5071
2016	Yancheng	3185
2016	Yangzhou	2686
2016	Zhenjiang	2635
2016	Taizhou	3018
2016	Hangzhou	5684
2016	Ningbo	7286
2016	Jiaxing	5051
2016	Huzhou	2806
2016	Shaoxing	4430
2016	Jinhua	3968
2016	Zhoushan	375
2016	Taizhou	3618
2016	Hefei	2535
2016	Wuhu	2089
2016	Maanshan	1214
2016	Tongling	541
2016	Anqing	1768
2016	Chuzhou	1577
2016	Chizhou	605
2016	Xuancheng	1462
2016	Yangtze River Delta	91259	0.451011
2016	Guangzhou	4662
2016	Shenzhen	6627
2016	Zhuhai	1048
2016	Foshan	5671
2016	Jiangmen	1998
2016	Zhaoqing	1100
2016	Huizhou	2140
2016	Dongguan	5869
2016	Zhongshan	3089
2016	Pearl River Delta	32204	0.409024
2016	Chongqing	6782
2016	Chengdu	3605
2016	Zigong	543
2016	Luzhou	652
2016	Deyang	1370
2016	Mianyang	894
2016	Suining	519
2016	Neijiang	396
2016	Leshan	617
2016	Nanchong	700
2016	Meishan	603
2016	Yibin	665
2016	Guangan	505
2016	Dazhou	507
2016	Yaan	329
2016	Ziyang	362
2016	Chengdu-Chongqing	19049	1.15556
2016	Wuhan	2516
2016	Huangshi	761
2016	Yichang	1481
2016	Xiangyang	1877
2016	Ezhou	525
2016	Jinmen	1155
2016	Xiaogan	1288
2016	Jinzhou	1269
2016	Huanggang	1458
2016	Xianning	845
2016	Changsha	2793
2016	Zhuzhou	1557
2016	Xiangtan	902
2016	Hengyang	948
2016	Yueyang	1287
2016	Changde	1009
2016	Yiyang	1021
2016	Loudi	736
2016	Nanchang	1385
2016	Jingdezhen	321
2016	pingxiang	648
2016	Jiujiang	1430
2016	Xinyu	392
2016	Yingtan	290
2016	Jian	1247
2016	Yichun	1446
2016	Fuzhou	943
2016	Shangrao	1162
2016	the middle reaches of the Yangtze River	32692	0.469412
2016	Zhengzhou	2897
2016	Kaifeng	1343
2016	Luoyang	1920
2016	Pingdingshan	877
2016	Hebi	562
2016	Xinxiang	1257
2016	Jiaozuo	1336
2016	Xuchang	1718
2016	Luohe	701
2016	Shangqiu	1358
2016	Zhoukou	1282
2016	Jincheng	241
2016	Bozhou	931
2016	the Central Plains	16423	0.579864
2016	Xi-an	1220
2016	Yinchuan	205
2016	Baoji	662
2016	Xianyang	956
2016	Weinan	512
2016	Shangluo	229
2016	Tianshui	162
2016	Pingliang	121
2016	Qingyang	121
2016	Yuncheng	454
2016	Linfen	354
2016	Guanzhong	4996	0.57277
2016	Jinan	1963
2016	Qingdao	4431
2016	Zibo	2976
2016	Zaozhuang	1363
2016	Dongyin	954
2016	Yantai	2575
2016	Weifang	3812
2016	Jining	2599
2016	Taian	1640
2016	Weihai	1883
2016	Rizhao	657
2016	Linyi	4047
2016	Dezhou	2991
2016	Liaocheng	2646
2016	Binzhou	1201
2016	Heze	3264
2016	the Shandong Peninsula	39002	0.398364
2016	Wenzhou	4871
2016	Quzhou	934
2016	Lishui	1115
2016	Shantou	1846
2016	Meizhou	458
2016	Chaozhou	885
2016	Jieyang	1991
2016	Fuzhou	2220
2016	Xiamen	1719
2016	Putian	1261
2016	Sanming	1796
2016	Quanzhou	4514
2016	Zhangzhou	2228
2016	Nanping	1124
2016	Longyan	1205
2016	Ningde	1195
2016	coastal areas of Fujian, Zhejiang and Guangdong	29362	0.543517
2016	Nanning	910
2016	Beihai	210
2016	Fangchenggang	150
2016	Qinzhou	316
2016	Yulin	560
2016	Chongzuo	159
2016	Haikou	149
2016	Danzhou	21
2016	Zhanjiang	833
2016	Maoming	978
2016	Yangjiang	560
2016	the Gulf of Tonkin	4846	0.424663
2016	Huhehaote	265
2016	Baotou	677
2016	Eerduosi	379
2016	Yulin	767
2016	Hu-bao-E-Yu	2088	0.580621
2016	Lanzhou	357
2016	Baiyin	159
2016	Dingxi	152
2016	Xining	278
2016	Haidong	111
2016	Lanzhou-Xining	1057	0.606112
2016	Yinchuan	464
2016	Shizuishan	205
2016	Wuzhong	340
2016	Zhongwei	120
2016	the Yellow River in Ningxia	1129	0.697744
2016	Changchun	1581
2016	Jinlin	1062
2016	Siping	598
2016	Liaoyuan	314
2016	Songyuan	620
2016	Haerbin	1337
2016	QIqihaer	382
2016	Daqing	356
2016	Mudanjiang	483
2016	Suihua	373
2016	Ha'erbin-Changchun	7106	0.523683
2016	Shenyang	2371
2016	Dalian	1745
2016	Anshan	740
2016	Fushun	215
2016	Benxi	164
2016	Dandong	336
2016	Yingkou	580
2016	Liaoyang	223
2016	Panjin	345
2016	the central region of Liaoning	6719	0.773573
2016	Taiyuan	355
2016	Yangquan	125
2016	Jinzhong	517
2016	Xinzhou	339
2016	Lvliang	448
2016	the central part of Shanxi	1784	0.452715
2016	Guiyang	679
2016	Zunyi	992
2016	Anshun	354
2016	Bijie	512
2016	the center of Guizhou	2537	0.642071
2015	BeiJing	3548
2015	TianJin	5525
2015	ShiJiazhuang	2752
2015	Tangshan	1595
2015	Qinhuangdao	395
2015	Handan	1378
2015	Xingtai	1309
2015	Baoding	1665
2015	Zhangjiakou	564
2015	Chengde	549
2015	Cangzhou	2380
2015	Langfang	1255
2015	Hengshui	1234
2015	Beijing-Tianjin-Hebei	24149	0.636521
2015	Shanghai	8994
2015	Nanjing	2714
2015	Wuxi	4988
2015	Changzhou	4244
2015	Suzhou	10062
2015	Nantong	5066
2015	Yancheng	3156
2015	Yangzhou	2774
2015	Zhenjiang	2843
2015	Taizhou	2867
2015	Hangzhou	6073
2015	Ningbo	7509
2015	Jiaxing	5154
2015	Huzhou	2752
2015	Shaoxing	4352
2015	Jinhua	4144
2015	Zhoushan	390
2015	Taizhou	3672
2015	Hefei	2474
2015	Wuhu	2101
2015	Maanshan	1150
2015	Tongling	491
2015	Anqing	1667
2015	Chuzhou	1503
2015	Chizhou	575
2015	Xuancheng	1419
2015	Yangtze River Delta	93134	0.445695
2015	Guangzhou	4650
2015	Shenzhen	6539
2015	Zhuhai	1023
2015	Foshan	5787
2015	Jiangmen	2036
2015	Zhaoqing	1110
2015	Huizhou	1893
2015	Dongguan	5688
2015	Zhongshan	3045
2015	Pearl River Delta	31771	0.405519
2015	Chongqing	6608
2015	Chengdu	3356
2015	Zigong	537
2015	Luzhou	628
2015	Deyang	1337
2015	Mianyang	837
2015	Suining	500
2015	Neijiang	402
2015	Leshan	629
2015	Nanchong	645
2015	Meishan	604
2015	Yibin	626
2015	Guangan	492
2015	Dazhou	493
2015	Yaan	324
2015	Ziyang	603
2015	Chengdu-Chongqing	18621	1.19494
2015	Wuhan	2545
2015	Huangshi	760
2015	Yichang	1511
2015	Xiangyang	1764
2015	Ezhou	525
2015	Jinmen	1132
2015	Xiaogan	1306
2015	Jinzhou	1256
2015	Huanggang	1493
2015	Xianning	867
2015	Changsha	2708
2015	Zhuzhou	1540
2015	Xiangtan	908
2015	Hengyang	953
2015	Yueyang	1285
2015	Changde	993
2015	Yiyang	971
2015	Loudi	676
2015	Nanchang	1300
2015	Jingdezhen	320
2015	pingxiang	652
2015	Jiujiang	1259
2015	Xinyu	387
2015	Yingtan	260
2015	Jian	1168
2015	Yichun	1254
2015	Fuzhou	901
2015	Shangrao	971
2015	the middle reaches of the Yangtze River	31665	0.462985
2015	Zhengzhou	2820
2015	Kaifeng	1322
2015	Luoyang	1858
2015	Pingdingshan	862
2015	Hebi	568
2015	Xinxiang	1285
2015	Jiaozuo	1213
2015	Xuchang	1632
2015	Luohe	700
2015	Shangqiu	1284
2015	Zhoukou	1277
2015	Jincheng	251
2015	Bozhou	901
2015	the Central Plains	15973	0.586035
2015	Xi-an	1150
2015	Yinchuan	173
2015	Baoji	595
2015	Xianyang	874
2015	Weinan	447
2015	Shangluo	230
2015	Tianshui	153
2015	Pingliang	120
2015	Qingyang	113
2015	Yuncheng	491
2015	Linfen	366
2015	Guanzhong	4712	0.586735
2015	Jinan	2022
2015	Qingdao	4876
2015	Zibo	2981
2015	Zaozhuang	1468
2015	Dongyin	996
2015	Yantai	2657
2015	Weifang	4050
2015	Jining	2631
2015	Taian	2003
2015	Weihai	1817
2015	Rizhao	668
2015	Linyi	4053
2015	Dezhou	3156
2015	Liaocheng	2852
2015	Binzhou	1379
2015	Heze	3145
2015	the Shandong Peninsula	40754	0.433076
2015	Wenzhou	5013
2015	Quzhou	1003
2015	Lishui	1115
2015	Shantou	1771
2015	Meizhou	440
2015	Chaozhou	890
2015	Jieyang	2030
2015	Fuzhou	2302
2015	Xiamen	1766
2015	Putian	1248
2015	Sanming	1785
2015	Quanzhou	4420
2015	Zhangzhou	2147
2015	Nanping	1109
2015	Longyan	1095
2015	Ningde	1368
2015	coastal areas of Fujian, Zhejiang and Guangdong	29502	0.565227
2015	Nanning	920
2015	Beihai	194
2015	Fangchenggang	164
2015	Qinzhou	304
2015	Yulin	609
2015	Chongzuo	159
2015	Haikou	151
2015	Danzhou	22
2015	Zhanjiang	828
2015	Maoming	957
2015	Yangjiang	574
2015	the Gulf of Tonkin	4882	0.406025
2015	Huhehaote	277
2015	Baotou	662
2015	Eerduosi	387
2015	Yulin	712
2015	Hu-bao-E-Yu	2038	0.536953
2015	Lanzhou	369
2015	Baiyin	168
2015	Dingxi	141
2015	Xining	255
2015	Haidong	107
2015	Lanzhou-Xining	1040	0.654255
2015	Yinchuan	486
2015	Shizuishan	243
2015	Wuzhong	351
2015	Zhongwei	121
2015	the Yellow River in Ningxia	1080	0.67972
2015	Changchun	1340
2015	Jinlin	1073
2015	Siping	564
2015	Liaoyuan	316
2015	Songyuan	615
2015	Haerbin	1379
2015	QIqihaer	369
2015	Daqing	391
2015	Mudanjiang	490
2015	Suihua	378
2015	Ha'erbin-Changchun	6915	0.455416
2015	Shenyang	3284
2015	Dalian	2486
2015	Anshan	914
2015	Fushun	545
2015	Benxi	525
2015	Dandong	509
2015	Yingkou	1005
2015	Liaoyang	430
2015	Panjin	497
2015	the central region of Liaoning	10195	0.745516
2015	Taiyuan	408
2015	Yangquan	134
2015	Jinzhong	515
2015	Xinzhou	368
2015	Lvliang	523
2015	the central part of Shanxi	1948	0.405112
2015	Guiyang	580
2015	Zunyi	812
2015	Anshun	311
2015	Bijie	401
2015	the center of Guizhou	2104	0.628483
2014	BeiJing	3686
2014	TianJin	5501
2014	ShiJiazhuang	2594
2014	Tangshan	1598
2014	Qinhuangdao	481
2014	Handan	1277
2014	Xingtai	1242
2014	Baoding	1814
2014	Zhangjiakou	582
2014	Chengde	572
2014	Cangzhou	2199
2014	Langfang	1252
2014	Hengshui	1181
2014	Beijing-Tianjin-Hebei	23979	0.648779
2014	Shanghai	9253
2014	Nanjing	2748
2014	Wuxi	5163
2014	Changzhou	4350
2014	Suzhou	10432
2014	Nantong	5081
2014	Yancheng	3002
2014	Yangzhou	2799
2014	Zhenjiang	2938
2014	Taizhou	2709
2014	Hangzhou	6169
2014	Ningbo	7383
2014	Jiaxing	5005
2014	Huzhou	2719
2014	Shaoxing	4231
2014	Jinhua	4065
2014	Zhoushan	393
2014	Taizhou	3804
2014	Hefei	2306
2014	Wuhu	1973
2014	Maanshan	1035
2014	Tongling	260
2014	Anqing	1791
2014	Chuzhou	1382
2014	Chizhou	525
2014	Xuancheng	1349
2014	Yangtze River Delta	92865	0.457444
2014	Guangzhou	4774
2014	Shenzhen	6355
2014	Zhuhai	1008
2014	Foshan	5883
2014	Jiangmen	1961
2014	Zhaoqing	1083
2014	Huizhou	1815
2014	Dongguan	5377
2014	Zhongshan	2963
2014	Pearl River Delta	31219	0.396345
2014	Chongqing	6158
2014	Chengdu	3248
2014	Zigong	554
2014	Luzhou	620
2014	Deyang	1297
2014	Mianyang	779
2014	Suining	466
2014	Neijiang	434
2014	Leshan	614
2014	Nanchong	621
2014	Meishan	607
2014	Yibin	592
2014	Guangan	487
2014	Dazhou	487
2014	Yaan	304
2014	Ziyang	617
2014	Chengdu-Chongqing	17885	1.15665
2014	Wuhan	2442
2014	Huangshi	730
2014	Yichang	1464
2014	Xiangyang	1773
2014	Ezhou	492
2014	Jinmen	1097
2014	Xiaogan	1242
2014	Jinzhou	1149
2014	Huanggang	1413
2014	Xianning	896
2014	Changsha	2593
2014	Zhuzhou	1499
2014	Xiangtan	910
2014	Hengyang	997
2014	Yueyang	1350
2014	Changde	944
2014	Yiyang	931
2014	Loudi	740
2014	Nanchang	1211
2014	Jingdezhen	305
2014	pingxiang	660
2014	Jiujiang	1121
2014	Xinyu	352
2014	Yingtan	234
2014	Jian	1046
2014	Yichun	1081
2014	Fuzhou	823
2014	Shangrao	827
2014	the middle reaches of the Yangtze River	30322	0.453798
2014	Zhengzhou	2763
2014	Kaifeng	1302
2014	Luoyang	1779
2014	Pingdingshan	854
2014	Hebi	583
2014	Xinxiang	1285
2014	Jiaozuo	1214
2014	Xuchang	1499
2014	Luohe	665
2014	Shangqiu	1066
2014	Zhoukou	1200
2014	Jincheng	244
2014	Bozhou	775
2014	the Central Plains	15229	0.603275
2014	Xi-an	1146
2014	Yinchuan	154
2014	Baoji	541
2014	Xianyang	776
2014	Weinan	450
2014	Shangluo	207
2014	Tianshui	151
2014	Pingliang	126
2014	Qingyang	105
2014	Yuncheng	500
2014	Linfen	364
2014	Guanzhong	4520	0.63071
2014	Jinan	1985
2014	Qingdao	4790
2014	Zibo	2981
2014	Zaozhuang	1464
2014	Dongyin	984
2014	Yantai	2722
2014	Weifang	4000
2014	Jining	2333
2014	Taian	2017
2014	Weihai	1670
2014	Rizhao	629
2014	Linyi	3934
2014	Dezhou	3387
2014	Liaocheng	2830
2014	Binzhou	1422
2014	Heze	2796
2014	山东中部	39944	0.423107
2014	Wenzhou	4897
2014	Quzhou	1025
2014	Lishui	1161
2014	Shantou	1808
2014	Meizhou	396
2014	Chaozhou	871
2014	Jieyang	1858
2014	Fuzhou	2275
2014	Xiamen	1701
2014	Putian	1175
2014	Sanming	1753
2014	Quanzhou	4438
2014	Zhangzhou	2006
2014	Nanping	997
2014	Longyan	1034
2014	Ningde	1365
2014	coastal areas of Fujian, Zhejiang and Guangdong	28760	0.561647
2014	Nanning	946
2014	Beihai	190
2014	Fangchenggang	162
2014	Qinzhou	285
2014	Yulin	614
2014	Chongzuo	147
2014	Haikou	154
2014	Danzhou	22
2014	Zhanjiang	789
2014	Maoming	850
2014	Yangjiang	567
2014	the Gulf of Tonkin	4726	0.419885
2014	Huhehaote	277
2014	Baotou	660
2014	Eerduosi	372
2014	Yulin	710
2014	Hu-bao-E-Yu	2019	0.542399
2014	Lanzhou	383
2014	Baiyin	150
2014	Dingxi	119
2014	Xining	246
2014	Haidong	105
2014	Lanzhou-Xining	1003	0.743689
2014	Yinchuan	449
2014	Shizuishan	256
2014	Wuzhong	320
2014	Zhongwei	124
2014	the Yellow River in Ningxia	1149	0.641429
2014	Changchun	1132
2014	Jinlin	1041
2014	Siping	492
2014	Liaoyuan	305
2014	Songyuan	612
2014	Haerbin	1397
2014	QIqihaer	341
2014	Daqing	452
2014	Mudanjiang	505
2014	Suihua	366
2014	Ha'erbin-Changchun	6643	0.501616
2014	Shenyang	3635
2014	Dalian	2844
2014	Anshan	1247
2014	Fushun	966
2014	Benxi	614
2014	Dandong	752
2014	Yingkou	1375
2014	Liaoyang	606
2014	Panjin	507
2014	the central region of Liaoning	12546	0.66502
2014	Taiyuan	404
2014	Yangquan	144
2014	Jinzhong	529
2014	Xinzhou	355
2014	Lvliang	567
2014	the central part of Shanxi	1999	0.440217
2014	Guiyang	511
2014	Zunyi	686
2014	Anshun	289
2014	Bijie	366
2014	the center of Guizhou	1852	0.588336
2013	BeiJing	3641
2013	TianJin	5383
2013	ShiJiazhuang	2277
2013	Tangshan	1347
2013	Qinhuangdao	406
2013	Handan	1169
2013	Xingtai	1117
2013	Baoding	1593
2013	Zhangjiakou	550
2013	Chengde	539
2013	Cangzhou	1993
2013	Langfang	1179
2013	Hengshui	1094
2013	Beijing-Tianjin-Hebei	22288	0.377188
2013	Shanghai	9782
2013	Nanjing	2783
2013	Wuxi	5400
2013	Changzhou	4245
2013	Suzhou	10776
2013	Nantong	5107
2013	Yancheng	2920
2013	Yangzhou	2748
2013	Zhenjiang	2781
2013	Taizhou	2631
2013	Hangzhou	6284
2013	Ningbo	7167
2013	Jiaxing	4707
2013	Huzhou	2577
2013	Shaoxing	4079
2013	Jinhua	3871
2013	Zhoushan	414
2013	Taizhou	3733
2013	Hefei	2334
2013	Wuhu	1837
2013	Maanshan	895
2013	Tongling	245
2013	Anqing	1673
2013	Chuzhou	1253
2013	Chizhou	466
2013	Xuancheng	1181
2013	Yangtze River Delta	91889	0.463823
2013	Guangzhou	4812
2013	Shenzhen	6520
2013	Zhuhai	1054
2013	Foshan	6163
2013	Jiangmen	2007
2013	Zhaoqing	1086
2013	Huizhou	1702
2013	Dongguan	5361
2013	Zhongshan	2973
2013	Pearl River Delta	31678	0.399119
2013	Chongqing	5559
2013	Chengdu	3248
2013	Zigong	540
2013	Luzhou	604
2013	Deyang	1207
2013	Mianyang	729
2013	Suining	450
2013	Neijiang	461
2013	Leshan	653
2013	Nanchong	578
2013	Meishan	609
2013	Yibin	541
2013	Guangan	476
2013	Dazhou	501
2013	Yaan	328
2013	Ziyang	619
2013	Chengdu-Chongqing	17103	1.07234
2013	Wuhan	2340
2013	Huangshi	687
2013	Yichang	1380
2013	Xiangyang	1708
2013	Ezhou	487
2013	Jinmen	971
2013	Xiaogan	1142
2013	Jinzhou	999
2013	Huanggang	1134
2013	Xianning	830
2013	Changsha	2540
2013	Zhuzhou	1486
2013	Xiangtan	884
2013	Hengyang	1175
2013	Yueyang	1327
2013	Changde	930
2013	Yiyang	903
2013	Loudi	713
2013	Nanchang	1078
2013	Jingdezhen	304
2013	pingxiang	642
2013	Jiujiang	1009
2013	Xinyu	304
2013	Yingtan	212
2013	Jian	935
2013	Yichun	945
2013	Fuzhou	761
2013	Shangrao	652
2013	the middle reaches of the Yangtze River	28478	0.458981
2013	Zhengzhou	2736
2013	Kaifeng	1254
2013	Luoyang	1770
2013	Pingdingshan	784
2013	Hebi	555
2013	Xinxiang	1162
2013	Jiaozuo	1211
2013	Xuchang	1433
2013	Luohe	599
2013	Shangqiu	979
2013	Zhoukou	1128
2013	Jincheng	251
2013	Bozhou	657
2013	the Central Plains	14519	0.613866
2013	Xi-an	1002
2013	Yinchuan	147
2013	Baoji	454
2013	Xianyang	708
2013	Weinan	417
2013	Shangluo	187
2013	Tianshui	141
2013	Pingliang	127
2013	Qingyang	103
2013	Yuncheng	496
2013	Linfen	372
2013	Guanzhong	4154	0.604343
2013	Jinan	1902
2013	Qingdao	4917
2013	Zibo	3131
2013	Zaozhuang	1507
2013	Dongyin	940
2013	Yantai	2767
2013	Weifang	4281
2013	Jining	1954
2013	Taian	1958
2013	Weihai	1631
2013	Rizhao	596
2013	Linyi	4137
2013	Dezhou	3728
2013	Liaocheng	2620
2013	Binzhou	1367
2013	Heze	2538
2013	the Shandong Peninsula	39974	0.404825
2013	Wenzhou	4521
2013	Quzhou	1004
2013	Lishui	1202
2013	Shantou	1845
2013	Meizhou	368
2013	Chaozhou	865
2013	Jieyang	1884
2013	Fuzhou	2205
2013	Xiamen	1668
2013	Putian	1029
2013	Sanming	1690
2013	Quanzhou	4405
2013	Zhangzhou	1867
2013	Nanping	941
2013	Longyan	987
2013	Ningde	1323
2013	coastal areas of Fujian, Zhejiang and Guangdong	27804	0.532258
2013	Nanning	969
2013	Beihai	187
2013	Fangchenggang	168
2013	Qinzhou	269
2013	Yulin	626
2013	Chongzuo	150
2013	Haikou	150
2013	Danzhou	22
2013	Zhanjiang	772
2013	Maoming	844
2013	Yangjiang	572
2013	the Gulf of Tonkin	4729	0.432203
2013	Huhehaote	279
2013	Baotou	654
2013	Eerduosi	390
2013	Yulin	710
2013	Hu-bao-E-Yu	2033	0.536659
2013	Lanzhou	395
2013	Baiyin	179
2013	Dingxi	92
2013	Xining	226
2013	Haidong	105
2013	Lanzhou-Xining	997	0.77451
2013	Yinchuan	391
2013	Shizuishan	264
2013	Wuzhong	255
2013	Zhongwei	103
2013	the Yellow River in Ningxia	1013	0.628617
2013	Changchun	1109
2013	Jinlin	1097
2013	Siping	503
2013	Liaoyuan	313
2013	Songyuan	604
2013	Haerbin	1342
2013	QIqihaer	324
2013	Daqing	442
2013	Mudanjiang	492
2013	Suihua	396
2013	Ha'erbin-Changchun	6622	0.47758
2013	Shenyang	3901
2013	Dalian	3101
2013	Anshan	1229
2013	Fushun	967
2013	Benxi	647
2013	Dandong	792
2013	Yingkou	1468
2013	Liaoyang	665
2013	Panjin	534
2013	the central region of Liaoning	13304	0.672818
2013	Taiyuan	435
2013	Yangquan	163
2013	Jinzhong	516
2013	Xinzhou	331
2013	Lvliang	601
2013	the central part of Shanxi	2046	0.468799
2013	Guiyang	469
2013	Zunyi	806
2013	Anshun	263
2013	Bijie	352
2013	the center of Guizhou	1890	0.743542
2012	BeiJing	3692
2012	TianJin	5342
2012	ShiJiazhuang	2388
2012	Tangshan	1311
2012	Qinhuangdao	406
2012	Handan	972
2012	Xingtai	986
2012	Baoding	1613
2012	Zhangjiakou	435
2012	Chengde	461
2012	Cangzhou	1774
2012	Langfang	1073
2012	Hengshui	941
2012	Beijing-Tianjin-Hebei	21394	0.680163
2012	Shanghai	9772
2012	Nanjing	2593
2012	Wuxi	5248
2012	Changzhou	3869
2012	Suzhou	10444
2012	Nantong	4941
2012	Yancheng	2816
2012	Yangzhou	2560
2012	Zhenjiang	2446
2012	Taizhou	2531
2012	Hangzhou	5927
2012	Ningbo	6804
2012	Jiaxing	4324
2012	Huzhou	2428
2012	Shaoxing	3682
2012	Jinhua	3248
2012	Zhoushan	383
2012	Taizhou	3378
2012	Hefei	2087
2012	Wuhu	1793
2012	Maanshan	750
2012	Tongling	204
2012	Anqing	1474
2012	Chuzhou	884
2012	Chizhou	431
2012	Xuancheng	1001
2012	Yangtze River Delta	86018	0.464116
2012	Guangzhou	4373
2012	Shenzhen	5835
2012	Zhuhai	927
2012	Foshan	5950
2012	Jiangmen	1851
2012	Zhaoqing	1046
2012	Huizhou	1430
2012	Dongguan	4526
2012	Zhongshan	3192
2012	Pearl River Delta	29130	0.403828
2012	Chongqing	4985
2012	Chengdu	3188
2012	Zigong	500
2012	Luzhou	574
2012	Deyang	1142
2012	Mianyang	825
2012	Suining	441
2012	Neijiang	491
2012	Leshan	636
2012	Nanchong	516
2012	Meishan	578
2012	Yibin	564
2012	Guangan	429
2012	Dazhou	461
2012	Yaan	326
2012	Ziyang	615
2012	Chengdu-Chongqing	16271	0.967022
2012	Wuhan	2103
2012	Huangshi	553
2012	Yichang	1130
2012	Xiangyang	1398
2012	Ezhou	462
2012	Jinmen	863
2012	Xiaogan	1035
2012	Jinzhou	846
2012	Huanggang	882
2012	Xianning	724
2012	Changsha	2282
2012	Zhuzhou	1314
2012	Xiangtan	837
2012	Hengyang	1171
2012	Yueyang	1324
2012	Changde	862
2012	Yiyang	827
2012	Loudi	665
2012	Nanchang	1015
2012	Jingdezhen	292
2012	pingxiang	597
2012	Jiujiang	846
2012	Xinyu	279
2012	Yingtan	194
2012	Jian	764
2012	Yichun	831
2012	Fuzhou	668
2012	Shangrao	558
2012	the middle reaches of the Yangtze River	25322	0.472953
2012	Zhengzhou	2741
2012	Kaifeng	1150
2012	Luoyang	1642
2012	Pingdingshan	708
2012	Hebi	489
2012	Xinxiang	1146
2012	Jiaozuo	1155
2012	Xuchang	1280
2012	Luohe	563
2012	Shangqiu	855
2012	Zhoukou	1097
2012	Jincheng	241
2012	Bozhou	581
2012	the Central Plains	13648	0.672308
2012	Xi-an	936
2012	Yinchuan	127
2012	Baoji	448
2012	Xianyang	641
2012	Weinan	413
2012	Shangluo	150
2012	Tianshui	121
2012	Pingliang	113
2012	Qingyang	86
2012	Yuncheng	462
2012	Linfen	374
2012	Guanzhong	3871	0.603482
2012	Jinan	1647
2012	Qingdao	4817
2012	Zibo	3177
2012	Zaozhuang	1430
2012	Dongyin	860
2012	Yantai	2725
2012	Weifang	4160
2012	Jining	1551
2012	Taian	1788
2012	Weihai	1602
2012	Rizhao	557
2012	Linyi	3754
2012	Dezhou	3226
2012	Liaocheng	2332
2012	Binzhou	1122
2012	Heze	2491
2012	the Shandong Peninsula	37239	0.432406
2012	Wenzhou	4290
2012	Quzhou	940
2012	Lishui	1100
2012	Shantou	1880
2012	Meizhou	326
2012	Chaozhou	768
2012	Jieyang	1731
2012	Fuzhou	2119
2012	Xiamen	1658
2012	Putian	942
2012	Sanming	1662
2012	Quanzhou	4270
2012	Zhangzhou	1692
2012	Nanping	910
2012	Longyan	965
2012	Ningde	1115
2012	coastal areas of Fujian, Zhejiang and Guangdong	26368	0.518805
2012	Nanning	940
2012	Beihai	175
2012	Fangchenggang	153
2012	Qinzhou	256
2012	Yulin	614
2012	Chongzuo	136
2012	Haikou	154
2012	Danzhou	22
2012	Zhanjiang	695
2012	Maoming	675
2012	Yangjiang	530
2012	the Gulf of Tonkin	4350	0.47379
2012	Huhehaote	273
2012	Baotou	618
2012	Eerduosi	371
2012	Yulin	665
2012	Hu-bao-E-Yu	1927	0.526941
2012	Lanzhou	379
2012	Baiyin	165
2012	Dingxi	81
2012	Xining	196
2012	Haidong	103
2012	Lanzhou-Xining	924	0.81681
2012	Yinchuan	328
2012	Shizuishan	234
2012	Wuzhong	190
2012	Zhongwei	91
2012	the Yellow River in Ningxia	843	0.636893
2012	Changchun	1081
2012	Jinlin	1121
2012	Siping	502
2012	Liaoyuan	304
2012	Songyuan	560
2012	Haerbin	1148
2012	QIqihaer	302
2012	Daqing	413
2012	Mudanjiang	451
2012	Suihua	267
2012	Ha'erbin-Changchun	6149	0.415641
2012	Shenyang	4034
2012	Dalian	3142
2012	Anshan	1186
2012	Fushun	922
2012	Benxi	564
2012	Dandong	821
2012	Yingkou	1447
2012	Liaoyang	701
2012	Panjin	498
2012	the central region of Liaoning	13315	0.698528
2012	Taiyuan	458
2012	Yangquan	160
2012	Jinzhong	512
2012	Xinzhou	330
2012	Lvliang	582
2012	the central part of Shanxi	2042	0.447692
2012	Guiyang	401
2012	Zunyi	489
2012	Anshun	216
2012	Bijie	337
2012	the center of Guizhou	1443	0.512579
2011	BeiJing	3740
2011	TianJin	5013
2011	ShiJiazhuang	2379
2011	Tangshan	1288
2011	Qinhuangdao	379
2011	Handan	875
2011	Xingtai	869
2011	Baoding	1491
2011	Zhangjiakou	415
2011	Chengde	422
2011	Cangzhou	1610
2011	Langfang	986
2011	Hengshui	856
2011	Beijing-Tianjin-Hebei	20323	0.648596
2011	Shanghai	9962
2011	Nanjing	2508
2011	Wuxi	5241
2011	Changzhou	3638
2011	Suzhou	9904
2011	Nantong	4912
2011	Yancheng	2590
2011	Yangzhou	2584
2011	Zhenjiang	2173
2011	Taizhou	2489
2011	Hangzhou	5868
2011	Ningbo	6616
2011	Jiaxing	3987
2011	Huzhou	2309
2011	Shaoxing	3427
2011	Jinhua	2968
2011	Zhoushan	358
2011	Taizhou	3040
2011	Hefei	2054
2011	Wuhu	1667
2011	Maanshan	639
2011	Tongling	174
2011	Anqing	1344
2011	Chuzhou	849
2011	Chizhou	350
2011	Xuancheng	780
2011	Yangtze River Delta	82431	0.444971
2011	Guangzhou	4437
2011	Shenzhen	5692
2011	Zhuhai	893
2011	Foshan	6318
2011	Jiangmen	2763
2011	Zhaoqing	1054
2011	Huizhou	1428
2011	Dongguan	4243
2011	Zhongshan	3170
2011	Pearl River Delta	29998	0.439605
2011	Chongqing	4778
2011	Chengdu	3130
2011	Zigong	486
2011	Luzhou	598
2011	Deyang	1024
2011	Mianyang	767
2011	Suining	429
2011	Neijiang	527
2011	Leshan	614
2011	Nanchong	481
2011	Meishan	543
2011	Yibin	503
2011	Guangan	370
2011	Dazhou	452
2011	Yaan	326
2011	Ziyang	580
2011	Chengdu-Chongqing	15608	0.970941
2011	Wuhan	1856
2011	Huangshi	477
2011	Yichang	911
2011	Xiangyang	1154
2011	Ezhou	414
2011	Jinmen	709
2011	Xiaogan	922
2011	Jinzhou	713
2011	Huanggang	840
2011	Xianning	620
2011	Changsha	2219
2011	Zhuzhou	1261
2011	Xiangtan	792
2011	Hengyang	1182
2011	Yueyang	1371
2011	Changde	793
2011	Yiyang	784
2011	Loudi	622
2011	Nanchang	968
2011	Jingdezhen	318
2011	pingxiang	587
2011	Jiujiang	762
2011	Xinyu	279
2011	Yingtan	174
2011	Jian	643
2011	Yichun	751
2011	Fuzhou	606
2011	Shangrao	525
2011	the middle reaches of the Yangtze River	23253	0.49443
2011	Zhengzhou	2515
2011	Kaifeng	1084
2011	Luoyang	1629
2011	Pingdingshan	802
2011	Hebi	494
2011	Xinxiang	1140
2011	Jiaozuo	1061
2011	Xuchang	1259
2011	Luohe	539
2011	Shangqiu	769
2011	Zhoukou	1015
2011	Jincheng	217
2011	Bozhou	449
2011	the Central Plains	12973	0.624379
2011	Xi-an	856
2011	Yinchuan	121
2011	Baoji	391
2011	Xianyang	554
2011	Weinan	418
2011	Shangluo	121
2011	Tianshui	115
2011	Pingliang	71
2011	Qingyang	55
2011	Yuncheng	431
2011	Linfen	380
2011	Guanzhong	3513	0.610121
2011	Jinan	1417
2011	Qingdao	4727
2011	Zibo	3133
2011	Zaozhuang	1635
2011	Dongyin	815
2011	Yantai	2861
2011	Weifang	4130
2011	Jining	1260
2011	Taian	1608
2011	Weihai	1636
2011	Rizhao	580
2011	Linyi	3384
2011	Dezhou	3144
2011	Liaocheng	2148
2011	Binzhou	883
2011	Heze	2205
2011	the Shandong Peninsula	35566	0.443517
2011	Wenzhou	4161
2011	Quzhou	861
2011	Lishui	916
2011	Shantou	1877
2011	Meizhou	340
2011	Chaozhou	726
2011	Jieyang	1511
2011	Fuzhou	2050
2011	Xiamen	1502
2011	Putian	859
2011	Sanming	1521
2011	Quanzhou	4004
2011	Zhangzhou	2360
2011	Nanping	824
2011	Longyan	1405
2011	Ningde	1142
2011	coastal areas of Fujian, Zhejiang and Guangdong	26059	0.494533
2011	Nanning	914
2011	Beihai	160
2011	Fangchenggang	149
2011	Qinzhou	231
2011	Yulin	604
2011	Chongzuo	124
2011	Haikou	147
2011	Danzhou	22
2011	Zhanjiang	651
2011	Maoming	628
2011	Yangjiang	500
2011	the Gulf of Tonkin	4130	0.485396
2011	Huhehaote	267
2011	Baotou	625
2011	Eerduosi	385
2011	Yulin	575
2011	Hu-bao-E-Yu	1852	0.509372
2011	Lanzhou	350
2011	Baiyin	145
2011	Dingxi	50
2011	Xining	185
2011	Haidong	104
2011	Lanzhou-Xining	834	0.806452
2011	Yinchuan	278
2011	Shizuishan	226
2011	Wuzhong	170
2011	Zhongwei	73
2011	the Yellow River in Ningxia	747	0.592751
2011	Changchun	1035
2011	Jinlin	1103
2011	Siping	506
2011	Liaoyuan	313
2011	Songyuan	561
2011	Haerbin	908
2011	QIqihaer	274
2011	Daqing	415
2011	Mudanjiang	413
2011	Suihua	202
2011	Ha'erbin-Changchun	5730	0.440495
2011	Shenyang	4161
2011	Dalian	2960
2011	Anshan	1087
2011	Fushun	930
2011	Benxi	437
2011	Dandong	875
2011	Yingkou	1406
2011	Liaoyang	645
2011	Panjin	508
2011	the central region of Liaoning	13009	0.763066
2011	Taiyuan	439
2011	Yangquan	129
2011	Jinzhong	470
2011	Xinzhou	307
2011	Lvliang	579
2011	the central part of Shanxi	1924	0.476151
2011	Guiyang	703
2011	Zunyi	470
2011	Anshun	161
2011	Bijie	263
2011	the center of Guizhou	1597	0.786353
2010	BeiJing	6885
2010	TianJin	7947
2010	ShiJiazhuang	2576
2010	Tangshan	1568
2010	Qinhuangdao	642
2010	Handan	1095
2010	Xingtai	1010
2010	Baoding	1848
2010	Zhangjiakou	530
2010	Chengde	553
2010	Cangzhou	1919
2010	Langfang	1223
2010	Hengshui	968
2010	Beijing-Tianjin-Hebei	28764	0.69833
2010	Shanghai	16684
2010	Nanjing	3917
2010	Wuxi	7988
2010	Changzhou	6375
2010	Suzhou	13538
2010	Nantong	7589
2010	Yancheng	3827
2010	Yangzhou	3847
2010	Zhenjiang	3125
2010	Taizhou	4012
2010	Hangzhou	10370
2010	Ningbo	12491
2010	Jiaxing	7311
2010	Huzhou	3561
2010	Shaoxing	5545
2010	Jinhua	5965
2010	Zhoushan	659
2010	Taizhou	7308
2010	Hefei	2229
2010	Wuhu	1786
2010	Maanshan	791
2010	Tongling	281
2010	Anqing	1527
2010	Chuzhou	1238
2010	Chizhou	614
2010	Xuancheng	1381
2010	Yangtze River Delta	133959	0.458364
2010	Guangzhou	6969
2010	Shenzhen	8249
2010	Zhuhai	1347
2010	Foshan	7684
2010	Jiangmen	3274
[truncated: 1,256 more rows]

## Sheet: GAP
Year	Region	GAP
2019	Beijing-Tianjin-Hebei	106770
2018	Beijing-Tianjin-Hebei	45385.7
2017	Beijing-Tianjin-Hebei	31708.6
2016	Beijing-Tianjin-Hebei	28837
2015	Beijing-Tianjin-Hebei	64261.9
2014	Beijing-Tianjin-Hebei	38007.8
2013	Beijing-Tianjin-Hebei	35706.5
2012	Beijing-Tianjin-Hebei	34955.3
2011	Beijing-Tianjin-Hebei	62335.9
2010	Beijing-Tianjin-Hebei	10269.1
2009	Beijing-Tianjin-Hebei	2274.76
2008	Beijing-Tianjin-Hebei	39964
2007	Beijing-Tianjin-Hebei	34567.3
2006	Beijing-Tianjin-Hebei	26372.8
2005	Beijing-Tianjin-Hebei	19818.2
2004	Beijing-Tianjin-Hebei	47850.9
2003	Beijing-Tianjin-Hebei	40037.4
2019	Yangtze River Delta	81679.8
2018	Yangtze River Delta	29366.9
2017	Yangtze River Delta	34583
2016	Yangtze River Delta	25810.7
2015	Yangtze River Delta	64345.3
2014	Yangtze River Delta	35104.2
2013	Yangtze River Delta	31703.1
2012	Yangtze River Delta	21653.7
2011	Yangtze River Delta	32589.4
2010	Yangtze River Delta	4969.62
2009	Yangtze River Delta	-38284.3
2008	Yangtze River Delta	40320.2
2007	Yangtze River Delta	34578
2006	Yangtze River Delta	27679.8
2005	Yangtze River Delta	15328.3
2004	Yangtze River Delta	46291.6
2003	Yangtze River Delta	39430.7
2019	Pearl River Delta	74080.1
2018	Pearl River Delta	28727.1
2017	Pearl River Delta	34162.9
2016	Pearl River Delta	25701.5
2015	Pearl River Delta	60671.3
2014	Pearl River Delta	33502.2
2013	Pearl River Delta	30271.5
2012	Pearl River Delta	18878
2011	Pearl River Delta	29723.4
2010	Pearl River Delta	7922.98
2009	Pearl River Delta	-33462.2
2008	Pearl River Delta	36048.2
2007	Pearl River Delta	35418.6
2006	Pearl River Delta	33236.7
2005	Pearl River Delta	14627.5
2004	Pearl River Delta	39773.3
2003	Pearl River Delta	37785.6
2019	Chengdu-Chongqing	65043.8
2018	Chengdu-Chongqing	27654.3
2017	Chengdu-Chongqing	34197.2
2016	Chengdu-Chongqing	23240.6
2015	Chengdu-Chongqing	54646.8
2014	Chengdu-Chongqing	30719.8
2013	Chengdu-Chongqing	28020.7
2012	Chengdu-Chongqing	17333.6
2011	Chengdu-Chongqing	24349.3
2010	Chengdu-Chongqing	7720.95
2009	Chengdu-Chongqing	-40532.3
2008	Chengdu-Chongqing	30448.7
2007	Chengdu-Chongqing	31256.9
2006	Chengdu-Chongqing	15813.4
2005	Chengdu-Chongqing	14948.2
2004	Chengdu-Chongqing	35944.6
2003	Chengdu-Chongqing	35457.2
2019	the middle reaches of the Yangtze River	57371.1
2018	the middle reaches of the Yangtze River	22574.9
2017	the middle reaches of the Yangtze River	35859.3
2016	the middle reaches of the Yangtze River	22735.5
2015	the middle reaches of the Yangtze River	51672.1
2014	the middle reaches of the Yangtze River	29820.9
2013	the middle reaches of the Yangtze River	27842.8
2012	the middle reaches of the Yangtze River	15821.4
2011	the middle reaches of the Yangtze River	21978
2010	the middle reaches of the Yangtze River	7551.98
2009	the middle reaches of the Yangtze River	-36885.6
2008	the middle reaches of the Yangtze River	28434.5
2007	the middle reaches of the Yangtze River	29125.3
2006	the middle reaches of the Yangtze River	13792.2
2005	the middle reaches of the Yangtze River	18955.4
2004	the middle reaches of the Yangtze River	32717.9
2003	the middle reaches of the Yangtze River	34007.8
2019	the Central Plains	51826.2
2018	the Central Plains	18919.4
2017	the Central Plains	41962.4
2016	the Central Plains	21778.6
2015	the Central Plains	48039.2
2014	the Central Plains	28757
2013	the Central Plains	26934.8
2012	the Central Plains	14744.1
2011	the Central Plains	19776.7
2010	the Central Plains	6414.53
2009	the Central Plains	-42198.7
2008	the Central Plains	26993.4
2007	the Central Plains	26366
2006	the Central Plains	7284.15
2005	the Central Plains	15879.3
2004	the Central Plains	26796.6
2003	the Central Plains	30117.8
2019	Guan Zhong	47071.6
2018	Guan Zhong	17295.3
2017	Guan Zhong	39633.4
2016	Guan Zhong	20033.2
2015	Guan Zhong	43892.7
2014	Guan Zhong	28133.5
2013	Guan Zhong	23754.9
2012	Guan Zhong	11890.2
2011	Guan Zhong	17903.7
2010	Guan Zhong	6025.56
2009	Guan Zhong	-44257.5
2008	Guan Zhong	22521.3
2007	Guan Zhong	24341.7
2006	Guan Zhong	1917.09
2005	Guan Zhong	12647.6
2004	Guan Zhong	23664.1
2003	Guan Zhong	25325
2019	the Shandong Peninsula	43813.9
2018	the Shandong Peninsula	18930.4
2017	the Shandong Peninsula	32694.3
2016	the Shandong Peninsula	18770.3
2015	the Shandong Peninsula	39357.6
2014	the Shandong Peninsula	26495.7
2013	the Shandong Peninsula	22625.1
2012	the Shandong Peninsula	10696.9
2011	the Shandong Peninsula	16140.3
2010	the Shandong Peninsula	5753.2
2009	the Shandong Peninsula	-43830.2
2008	the Shandong Peninsula	19930.8
2007	the Shandong Peninsula	21700.9
2006	the Shandong Peninsula	520.34
2005	the Shandong Peninsula	13515.2
2004	the Shandong Peninsula	22146.5
2003	the Shandong Peninsula	20695.5
2019	coastal areas of Fujian, Zhejiang and Guangdong	40235.8
2018	coastal areas of Fujian, Zhejiang and Guangdong	21751.6
2017	coastal areas of Fujian, Zhejiang and Guangdong	28663.8
2016	coastal areas of Fujian, Zhejiang and Guangdong	16185.3
2015	coastal areas of Fujian, Zhejiang and Guangdong	33452.3
2014	coastal areas of Fujian, Zhejiang and Guangdong	24635.6
2013	coastal areas of Fujian, Zhejiang and Guangdong	20956.2
2012	coastal areas of Fujian, Zhejiang and Guangdong	10588.4
2011	coastal areas of Fujian, Zhejiang and Guangdong	13577.6
2010	coastal areas of Fujian, Zhejiang and Guangdong	4861.86
2009	coastal areas of Fujian, Zhejiang and Guangdong	-36837.6
2008	coastal areas of Fujian, Zhejiang and Guangdong	16856.3
2007	coastal areas of Fujian, Zhejiang and Guangdong	17278.4
2006	coastal areas of Fujian, Zhejiang and Guangdong	26.62
2005	coastal areas of Fujian, Zhejiang and Guangdong	10565.9
2004	coastal areas of Fujian, Zhejiang and Guangdong	19583.8
2003	coastal areas of Fujian, Zhejiang and Guangdong	16513.2
2019	the Gulf of Tonkin	38774.7
2018	the Gulf of Tonkin	22916.7
2017	the Gulf of Tonkin	26265.6
2016	the Gulf of Tonkin	14162.4
2015	the Gulf of Tonkin	29145.1
2014	the Gulf of Tonkin	21623.1
2013	the Gulf of Tonkin	20426.3
2012	the Gulf of Tonkin	10579
2011	the Gulf of Tonkin	12354.2
2010	the Gulf of Tonkin	4089.82
2009	the Gulf of Tonkin	-27725.9
2008	the Gulf of Tonkin	13739.5
2007	the Gulf of Tonkin	13297.8
2006	the Gulf of Tonkin	2153.37
2005	the Gulf of Tonkin	10954.4
2004	the Gulf of Tonkin	18750.2
2003	the Gulf of Tonkin	14179.8
2019	Hu-bao-E-Yu	37853.4
2018	Hu-bao-E-Yu	24908.1
2017	Hu-bao-E-Yu	26428.5
2016	Hu-bao-E-Yu	14038.3
2015	Hu-bao-E-Yu	29087.9
2014	Hu-bao-E-Yu	22984.1
2013	Hu-bao-E-Yu	18449
2012	Hu-bao-E-Yu	9623.78
2011	Hu-bao-E-Yu	10944.1
2010	Hu-bao-E-Yu	3378.12
2009	Hu-bao-E-Yu	-24877.9
2008	Hu-bao-E-Yu	15205
2007	Hu-bao-E-Yu	8110.31
2006	Hu-bao-E-Yu	8192.48
2005	Hu-bao-E-Yu	12068.8
2004	Hu-bao-E-Yu	25611.1
2003	Hu-bao-E-Yu	14736.4
2019	Lanzhou-Xining	31274.5
2018	Lanzhou-Xining	23344.3
2017	Lanzhou-Xining	23259.9
2016	Lanzhou-Xining	10354.7
2015	Lanzhou-Xining	22962.1
2014	Lanzhou-Xining	19392.2
2013	Lanzhou-Xining	13176.2
2012	Lanzhou-Xining	6711.56
2011	Lanzhou-Xining	8613.57
2010	Lanzhou-Xining	1823.84
2009	Lanzhou-Xining	-16572.1
2008	Lanzhou-Xining	13588.7
2007	Lanzhou-Xining	7728.4
2006	Lanzhou-Xining	4045.38
2005	Lanzhou-Xining	10014.1
2004	Lanzhou-Xining	23570.9
2003	Lanzhou-Xining	11912.4
2019	the Yellow River in Ningxia	34042.8
2018	the Yellow River in Ningxia	48242.9
2017	the Yellow River in Ningxia	23720.5
2016	the Yellow River in Ningxia	9275.03
2015	the Yellow River in Ningxia	19060.7
2014	the Yellow River in Ningxia	17038
2013	the Yellow River in Ningxia	10574
2012	the Yellow River in Ningxia	6312.37
2011	the Yellow River in Ningxia	7778.37
2010	the Yellow River in Ningxia	1255.41
2009	the Yellow River in Ningxia	-6475.44
2008	the Yellow River in Ningxia	12234.4
2007	the Yellow River in Ningxia	9009.11
2006	the Yellow River in Ningxia	5709.36
2005	the Yellow River in Ningxia	12742.1
2004	the Yellow River in Ningxia	20680.7
2003	the Yellow River in Ningxia	10896.3
2019	Ha'erbin-Changchun	30464.8
2018	Ha'erbin-Changchun	23197.2
2017	Ha'erbin-Changchun	23404.2
2016	Ha'erbin-Changchun	8013.37
2015	Ha'erbin-Changchun	15904
2014	Ha'erbin-Changchun	14046
2013	Ha'erbin-Changchun	9148.63
2012	Ha'erbin-Changchun	6176.49
2011	Ha'erbin-Changchun	33437.7
2010	Ha'erbin-Changchun	722.527
2009	Ha'erbin-Changchun	-1180.47
2008	Ha'erbin-Changchun	11465.4
2007	Ha'erbin-Changchun	8543.09
2006	Ha'erbin-Changchun	3920.2
2005	Ha'erbin-Changchun	8567.31
2004	Ha'erbin-Changchun	17067.1
2003	Ha'erbin-Changchun	10196.3
2019	the central region of Liaoning	27757.9
2018	the central region of Liaoning	22831.6
2017	the central region of Liaoning	20322
2016	the central region of Liaoning	7280.04
2015	the central region of Liaoning	12946.8
2014	the central region of Liaoning	11601.5
2013	the central region of Liaoning	6469.86
2012	the central region of Liaoning	5906.67
2011	the central region of Liaoning	30125.5
2010	the central region of Liaoning	469.234
2009	the central region of Liaoning	674.265
2008	the central region of Liaoning	11357.9
2007	the central region of Liaoning	8109.01
2006	the central region of Liaoning	4896.71
2005	the central region of Liaoning	4538.31
2004	the central region of Liaoning	15674.6
2003	the central region of Liaoning	8984.97
2019	the central part of Shanxi
2018	the central part of Shanxi
2017	the central part of Shanxi
2016	the central part of Shanxi
2015	the central part of Shanxi
2014	the central part of Shanxi
2013	the central part of Shanxi
2012	the central part of Shanxi
2011	the central part of Shanxi
2010	the central part of Shanxi
2009	the central part of Shanxi
2008	the central part of Shanxi
2007	the central part of Shanxi
2006	the central part of Shanxi
2005	the central part of Shanxi
2004	the central part of Shanxi
2003	the central part of Shanxi
2019	the center of Guizhou
2018	the center of Guizhou
2017	the center of Guizhou
2016	the center of Guizhou
2015	the center of Guizhou
2014	the center of Guizhou
2013	the center of Guizhou
2012	the center of Guizhou
2011	the center of Guizhou
2010	the center of Guizhou
2009	the center of Guizhou
2008	the center of Guizhou
2007	the center of Guizhou
2006	the center of Guizhou
2005	the center of Guizhou
2004	the center of Guizhou
2003	the center of Guizhou

## Sheet: GRAD
year	region	employees of the second industry in the hinterland	employees of industry in the hinterland	rate（hin）	employees of the central tertiary industry	employees of industry in the central	rate（cen）	rate
2019	1	277.474	839.247	0.330623	667.703	791.296	0.843809	0.391821
2019	2	1289.74	2333.32	0.552749	528.97	716.058	0.738725	0.748247
2019	3	746.337	1281.74	0.582283	294.436	400.218	0.735689	0.79148
2019	4	366.17	821.355	0.445812	449.726	649.332	0.692598	0.643681
2019	5	606.408	1313.81	0.461565	127.584	214.422	0.595014	0.775722
2019	6	240.788	524.006	0.459514	107.272	189.244	0.566845	0.810652
2019	7	108.89	524.006	0.207803	137.649	189.244	0.727363	0.285694
2019	8	410.079	905.359	0.452946	88.264	146.532	0.602353	0.751961
2019	9	355.847	721.14	0.493451	76.388	176.191	0.433552	1.13816
2019	10	74.244	257.97	0.287801	67.846	109.004	0.622418	0.462392
2019	11	46.718	116.947	0.39948	34.487	44.864	0.768701	0.519682
2019	12	20.956	74.066	0.282937	43.174	70.028	0.616525	0.458922
2019	13	6.281	23.421	0.268178	23.196	37.506	0.618461	0.433622
2019	14	104.115	316.433	0.329027	78.135	104.665	0.746525	0.440745
2019	15	108.653	275.169	0.394859	79.694	119.575	0.666477	0.592457
2019	16	46.421	117.902	0.393725	56.263	101.479	0.55443	0.710144
2019	17	23.174	101.022	0.229396	58.499	107.821	0.542557	0.422805
2018	1	289.54	811.821	0.356655	681.078	819.303	0.83129	0.429038
2018	2	1548.86	2481.16	0.624249	441.309	640.668	0.688826	0.90625
2018	3	787.151	1244.25	0.632629	242.754	348.646	0.696276	0.908589
2018	4	377.68	822.695	0.459077	410.734	613.539	0.669451	0.685751
2018	5	615.411	1254.95	0.490385	119.257	209.774	0.568502	0.862591
2018	6	265.82	530.669	0.500915	94.717	187.936	0.503985	0.993908
2018	7	116.045	291.428	0.398194	123.244	196.233	0.628049	0.634018
2018	8	489.619	958.141	0.511009	75.134	130.173	0.577186	0.885346
2018	9	461.433	810.421	0.569374	71.526	174.23	0.410526	1.38694
2018	10	82.604	256.804	0.321662	62.149	101.089	0.614795	0.523202
2018	11	46.165	108.359	0.426038	30.946	42.069	0.735601	0.579169
2018	12	22.831	69.793	0.327124	49.012	75.119	0.652458	0.501372
2018	13	5.636	17.096	0.329668	20.921	35.268	0.593201	0.555744
2018	14	114.859	327.605	0.350602	83.417	120.985	0.689482	0.508501
2018	15	110.486	276.142	0.400106	327.605	118.233	2.77084	0.144399
2018	16	49.796	116.791	0.426368	276.142	104.035	2.65432	0.160632
2018	17	21.414	96.275	0.222425	54.302	106.331	0.510688	0.43554
2017	1	320.473	856.92	0.373982	667.296	812.86	0.820924	0.455563
2017	2	1524.21	2439.92	0.624697	422.01	632.31	0.66741	0.936002
2017	3	804.72	1220.23	0.659481	221.677	329.172	0.673438	0.979274
2017	4	380.587	823.083	0.462392	387.921	593.551	0.65356	0.707498
2017	5	660.366	1297.66	0.50889	115.817	219.904	0.526671	0.96624
2017	6	330.596	611.864	0.54031	98.579	207.555	0.474954	1.1376
2017	7	119.167	295.806	0.402855	126.773	202.29	0.626689	0.642831
2017	8	543.056	1020.74	0.532022	77.206	131.209	0.58842	0.904154
2017	9	468.907	813.616	0.576325	68.192	158.772	0.429496	1.34186
2017	10	93.173	284.448	0.327557	57.884	98.774	0.586025	0.558948
2017	11	49.646	111.506	0.445232	29.492	40.232	0.733048	0.60737
2017	12	25.669	73.1	0.351149	42.894	74.14	0.578554	0.606943
2017	13	8.866	25.483	0.347918	21.089	35.432	0.595196	0.584544
2017	14	137.331	352.5	0.389591	85.711	128.02	0.669513	0.581903
2017	15	122.134	288.049	0.424004	72.96	121.068	0.602637	0.703582
2017	16	50.942	118.558	0.42968	55.213	104.409	0.528815	0.812534
2017	17	25.863	97.592	0.265011	54.452	109.062	0.499276	0.530792
2016	1	395.787	922.115	0.429217	641.379	791.522	0.810311	0.529694
2016	2	1572.18	2490.71	0.631218	406.897	627.777	0.648155	0.973868
2016	3	816.304	1211.25	0.673937	217.553	325.235	0.66891	1.00751
2016	4	395.227	827.416	0.477664	365.092	552.733	0.660521	0.723162
2016	5	677.971	1318.87	0.514054	107.605	213.26	0.504572	1.01879
2016	6	336.694	619.248	0.543714	94.538	200.855	0.470678	1.15517
2016	7	125.738	305.32	0.411824	123.49	199.2	0.61993	0.664307
2016	8	573.756	1048.97	0.54697	78.138	135.9	0.574967	0.951308
2016	9	468.063	799.897	0.585154	65.149	156.828	0.415417	1.40859
2016	10	100.838	307.349	0.32809	55.419	97.449	0.568697	0.576914
2016	11	52.737	112.216	0.46996	29.379	41.144	0.714053	0.658158
2016	12	26.928	73.162	0.36806	38.494	68.566	0.561415	0.655593
2016	13	8.836	24.923	0.354532	20.885	35.459	0.58899	0.601932
2016	14	151.044	364.714	0.414144	85.425	130.396	0.65512	0.632165
2016	15	140.127	312.022	0.449093	74.187	129.263	0.573923	0.782498
2016	16	52.535	119.55	0.43944	56.065	104.057	0.538791	0.815603
2016	17	26.686	94.464	0.282499	51.814	105.747	0.489981	0.576551
2015	1	418.571	934.739	0.447795	622.415	777.346	0.800692	0.559259
2015	2	1639.24	2550.71	0.642661	471.326	722.884	0.652008	0.985665
2015	3	830.668	1212.42	0.685131	207.307		#DIV/0!	#DIV/0!
2015	4	387.333	948.451	0.408385	419.33	883.48	0.474634	0.86042
2015	5	688.737	1327.66	0.518761	102.244	207.278	0.49327	1.05168
2015	6	333.029	601.657	0.55352	88.198	198.573	0.444159	1.24622
2015	7	128.143	306.126	0.418596	119.917	198.456	0.60425	0.692753
2015	8	598.051	1072.7	0.557521	74.529	131.895	0.565063	0.986652
2015	9	471.398	794.556	0.593285	63.53	156.277	0.406522	1.45942
2015	10	100.12	303.658	0.329713	55.139	95.951	0.574658	0.573755
2015	11	49.019	115.138	0.425741	29.623	41.567	0.712657	0.5974
2015	12	29.108	74.986	0.388179	36.594	67.18	0.544716	0.712627
2015	13	9.064	25.341	0.357681	58.719	78.719	0.745932	0.479509
2015	14	157.693	370.064	0.426124	84.356	133.306	0.6328	0.673394
2015	15	159.38	338.756	0.470486	80.783	146.751	0.550477	0.854689
2015	16	56.286	123.694	0.455042	56.297	105.044	0.535937	0.849059
2015	17	26.956	92.537	0.2913	50.773	104.02	0.488108	0.596793
2014	1	449.974	957.314	0.470038	592.683	755.86	0.784117	0.599449
2014	2	1716.38	2616.79	0.65591	467.63	730.46	0.640186	1.02456
2014	3	861.796	1229.06	0.701184	205.215	326.398	0.628726	1.11525
2014	4	317.849	678.454	0.46849	497.83	954.34	0.521648	0.898095
2014	5	704.895	1324.54	0.532183	98.016	202.345	0.4844	1.09864
2014	6	328.222	591.057	0.555314	83.93	197.36	0.425263	1.30581
2014	7	134.595	311.898	0.431535	121.3	199.41	0.608294	0.709418
2014	8	616.412	1090.25	0.565388	75.154	142.267	0.52826	1.07028
2014	9	477.851	791.041	0.604079	60.11	149.168	0.402968	1.49907
2014	10	101.554	307.759	0.329979	54.954	95.849	0.573339	0.575539
2014	11	56.578	114.117	0.495789	30.13	42.15	0.714828	0.693579
2014	12	31.333	76.552	0.409303	36.12	67.11	0.538221	0.760475
2014	13	10.111	26.282	0.384712	56.998	78.474	0.72633	0.529666
2014	14	164.62	380.306	0.432862	83.186	136.303	0.610302	0.709259
2014	15	182.648	368.922	0.495086	81.933	153.66	0.53321	0.928501
2014	16	58.614	126.657	0.462777	56.328	107.825	0.522402	0.885865
2014	17	28.83	92.352	0.312175	49.72	103.865	0.478698	0.652133
2013	1	451.579	948.359	0.476169	576.25	742.26	0.776345	0.613347
2013	2	1612.08	2502.76	0.644121	363.41	618.96	0.58713	1.09707
2013	3	873.44	1228.22	0.711144	195.34	324.59	0.601805	1.18168
2013	4	403.83	928.3	0.435021	480.11	923.28	0.520005	0.836571
2013	5	669.44	1270.89	0.526749	95.88	198.54	0.482925	1.09075
2013	6	318.52	577.58	0.551473	79.35	191.95	0.413389	1.33403
2013	7	128.3	303.08	0.423321	114.77	198.42	0.57842	0.731857
2013	8	637.3	1108.85	0.57474	76.43	148.08	0.51614	1.11353
2013	9	486.6	788.32	0.617262	59.19	142.75	0.414641	1.48867
2013	10	102.393	306.323	0.334265	53.11	90.55	0.586527	0.569905
2013	11	58.72	115.13	0.510032	29.94	41.51	0.721272	0.707129
2013	12	32.29	89.4	0.361186	34.77	65.36	0.531977	0.67895
2013	13	10.6	26.62	0.398197	19.47	35.04	0.555651	0.716632
2013	14	169.45	384.82	0.440336	81.63	137.39	0.594148	0.741121
2013	15	202.36	389.4	0.519671	81.53	152.78	0.533643	0.973818
2013	16	63.28	131.48	0.48129	44.64	96.74	0.461443	1.04301
2013	17	28.28	88.34	0.320127	44.97	97.74	0.460098	0.695779
2012	1	438.531	908.521	0.482687	548.3	713.52	0.768444	0.628135
2012	2	1106.66	1873.99	0.590537	281.03	555.73	0.505695	1.16777
2012	3	370.45	642.22	0.576827	178.15	325.69	0.546993	1.05454
2012	4	260.89	535.65	0.487053	449.82	856.17	0.525386	0.927038
2012	5	553.88	1119	0.494978	90.55	191.21	0.473563	1.04522
2012	6	213.78	456.81	0.467985	68.71	162.04	0.424031	1.10366
2012	7	94.59	256.33	0.369017	92.64	165.53	0.559657	0.659362
2012	8	549.79	944.77	0.58193	72.37	141.45	0.51163	1.1374
2012	9	473.88	753.75	0.628697	51.64	143.69	0.359385	1.74937
2012	10	83.395	283.117	0.29456	49.78	80.44	0.618846	0.475983
2012	11	41.87	89.42	0.46824	23.16	34.27	0.67581	0.692857
2012	12	25.847	67.36	0.383714	28.4	54.07	0.525245	0.730544
2012	13	9.31	23.71	0.392661	18.46	33.51	0.55088	0.712789
2012	14	133.03	326.58	0.407343	80.78	137.66	0.586808	0.694167
2012	15	168.02	339.38	0.495079	73.82	120.32	0.613531	0.806935
2012	16	57.97	121.92	0.475476	45.22	103.44	0.437162	1.08764
2012	17	26.09	80.48	0.32418	37.8	82.73	0.456908	0.709508
2011	1	388.022	824.572	0.470574	517.49	685.9	0.754469	0.623716
2011	2	1031.39	1758	0.586684	266.18	497.32	0.535229	1.09614
2011	3	359.91	617.189	0.583144	167.33	310.24	0.539357	1.08118
2011	4	253.66	513.78	0.493713	141.25	292.1	0.483567	1.02098
2011	5	523.75	1050.23	0.4987	90.39	189.77	0.476313	1.047
2011	6	202.43	442.97	0.456984	63.84	136.66	0.467145	0.978248
2011	7	91.34	247.36	0.369259	89.97	154.34	0.582934	0.63345
2011	8	514.47	896.02	0.574172	71.78	133.08	0.539375	1.06451
2011	9	443.9	710.55	0.624727	48.01	128.07	0.374873	1.6665
2011	10	78.255	282.656	0.276856	49.36	77.99	0.632902	0.437439
2011	11	38.6	85.61	0.450882	22.73	32.46	0.700246	0.64389
2011	12	25.449	66.785	0.381059	27.49	52.37	0.524919	0.725938
2011	13	8.08	22.44	0.360071	15.92	31.32	0.508301	0.708381
2011	14	133.19	334.83	0.397784	79.06	131.34	0.601949	0.660827
2011	15	170	334.9	0.507614	75.69	120.8	0.626573	0.810144
2011	16	55.43	119.32	0.464549	41.32	83.8	0.493079	0.94214
2011	17	20.27	71.26	0.284451	36.14	76.52	0.472295	0.602275
2010	1	302.443	726.033	0.416569	492.16	646.63	0.761115	0.547314
2010	2	890.721	1531.18	0.581722	233.17	392.87	0.593504	0.980147
2010	3	338.92	577.31	0.587068	140.04	246.37	0.568413	1.03282
2010	4	229.24	477.25	0.480335	130.35	248.75	0.52402	0.916635
2010	5	464.69	975.03	0.47659	88.63	178.46	0.496638	0.959634
2010	6	179.99	411.18	0.43774	57.88	108.5	0.533456	0.820574
2010	7	88.13	237.79	0.370621	82.76	140.37	0.589585	0.628614
2010	8	443.66	812.33	0.546157	65.76	127.8	0.514554	1.06142
2010	9	377.99	629.28	0.600671	48.84	105.47	0.46307	1.29715
2010	10	68.105	275.327	0.24736	46.54	70.55	0.659674	0.374974
2010	11	31.5	75.81	0.415512	22.31	31.5	0.708254	0.586672
2010	12	22.145	61.463	0.360298	27.08	51.36	0.527259	0.683342
2010	13	8.58	22.15	0.387359	14.91	30.08	0.495678	0.781473
2010	14	123.96	320.56	0.386698	80	135.17	0.591847	0.653375
2010	15	140.71	291.96	0.48195	68.16	110.42	0.617279	0.780764
2010	16	51.41	112.22	0.458118	41.56	84.64	0.491021	0.932991
2010	17	16.793	66.3	0.253288	35.92	70.34	0.510662	0.495999
2009	1	294.684	705.424	0.41774	470.92	619.35	0.760346	0.549408
2009	2	809.038	1413.91	0.5722	226.71	385.41	0.588231	0.972747
2009	3	311.06	531.409	0.58535	131.72	235.15	0.560153	1.04498
2009	4	229.22	476.46	0.48109	130.35	248.75	0.52402	0.918075
2009	5	413.93	906.08	0.456836	86.24	175.74	0.490725	0.930941
2009	6	174.53	403.01	0.433066	55.41	103.96	0.532993	0.812517
2009	7	87.17	234.99	0.370952	77.84	135.64	0.573872	0.646402
2009	8	427.61	784.63	0.544983	66.77	123.26	0.5417	1.00606
2009	9	368.91	609.87	0.604899	47.63	98.7	0.482573	1.25349
2009	10	63.405	298.021	0.212753	44.78	69.07	0.648328	0.328157
2009	11	29.67	72.84	0.407331	22.47	31.59	0.711301	0.572656
2009	12	21.243	59.629	0.356253	26.99	50.29	0.536687	0.6638
2009	13	7.87	20.77	0.378912	14.29	29.66	0.481794	0.786461
2009	14	124.84	322.25	0.387401	74.77	144.04	0.519092	0.746305
2009	15	139.72	289.09	0.48331	63.22	105.22	0.600836	0.804395
2009	16	50.27	110.51	0.454891	40.85	80.33	0.508527	0.894526
2009	17	17.158	64.817	0.264715	36.56	68.56	0.533256	0.496412
2008	1	293.235	701.435	0.41805	427.42	570.26	0.749518	0.557759
2008	2	744.475	1313.48	0.566794	216.3	377.22	0.573405	0.988469
2008	3	288.61	498.85	0.578551	125.18	225.54	0.555023	1.04239
2008	4	224.42	464.65	0.482987	127.11	241.73	0.525835	0.918515
2008	5	392.86	873.66	0.449671	82.28	170.45	0.482722	0.931533
2008	6	168.34	389.06	0.432684	53.72	100.22	0.536021	0.807215
2008	7	86.51	229.58	0.376819	70.08	130.85	0.535575	0.703577
2008	8	427.85	775.38	0.551794	62.73	120.6	0.520149	1.06084
2008	9	344.02	579.96	0.593179	43.98	95.84	0.45889	1.29264
2008	10	61.595	355.619	0.173205	42.45	65.2	0.651074	0.26603
2008	11	27.96	69.6	0.401724	22	31.44	0.699746	0.5741
2008	12	19.928	56.299	0.353967	26.4	48.99	0.538885	0.656851
2008	13	7.5	21.02	0.356803	13.88	28.98	0.478951	0.744968
2008	14	126.75	317.76	0.398886	72.74	145.46	0.500069	0.797662
2008	15	138.67	288.16	0.481226	62.6	104.42	0.599502	0.802709
2008	16	52.05	109.41	0.475733	39.86	79.1	0.503919	0.944067
2008	17	16.455	62.344	0.263939	34.15	66.38	0.514462	0.513038
2007	1	301.006	698.116	0.431169	397.63	544.38	0.730427	0.590297
2007	2	692.838	1230.73	0.56295	205.7	367.26	0.560094	1.0051
2007	3	292.83	495.21	0.591325	121.65	223.69	0.543833	1.08733
2007	4	214.89	448.82	0.478789	119.98	229.67	0.522402	0.916515
2007	5	393.48	886.25	0.443983	77.38	159.58	0.484898	0.915622
2007	6	166.15	390.79	0.425164	52.62	100.19	0.525202	0.809525
2007	7	89.86	231.33	0.388449	68.22	129.4	0.527202	0.736813
2007	8	438.22	779.88	0.561907	60.71	118.22	0.513534	1.0942
2007	9	341.85	572.18	0.597452	38.18	92.3	0.413651	1.44434
2007	10	60.505	467.744	0.129355	40.68	63.6	0.639623	0.202236
2007	11	29	69.88	0.414997	20.63	29.93	0.689275	0.602078
2007	12	20.8	56.176	0.370265	28.43	56.46	0.503542	0.73532
2007	13	7.91	21.18	0.373466	13.72	29.22	0.469541	0.795384
2007	14	129.86	324.44	0.400259	72.84	148.34	0.491034	0.815135
2007	15	136.44	279.1	0.488857	61.38	100.26	0.612208	0.798514
2007	16	47.48	105.1	0.45176	39.39	80.49	0.489378	0.923132
2007	17	19.275	64.512	0.298782	33.58	66.22	0.507098	0.589199
2006	1	301.727	695.127	0.43406	369.13	513.79	0.718445	0.604166
2006	2	628.6	1152.65	0.545352	195.26	332.52	0.587213	0.928713
2006	3	276.5	468.26	0.590484	115.34	207.16	0.556768	1.06056
2006	4	202.39	433.35	0.467036	113.4	219.74	0.516064	0.904995
2006	5	365.01	858.34	0.425251	82.28	153.89	0.534668	0.795356
2006	6	165.22	389.21	0.424501	50.73	95.44	0.531538	0.798627
2006	7	90.61	228.83	0.395971	68.06	125.1	0.544045	0.727828
2006	8	436.86	774.68	0.563923	51.77	101.26	0.511258	1.10301
2006	9	319.57	546.15	0.585132	36.37	87.19	0.417135	1.40274
2006	10	67.805	280.627	0.24162	40	61.99	0.645265	0.37445
2006	11	31.85	68.67	0.463812	20.25	29.99	0.675225	0.6869
2006	12	20.569	55.044	0.373683	28.68	56.71	0.505731	0.738897
2006	13	8.18	21.3	0.384038	13.29	29.51	0.450356	0.852743
2006	14	129.65	320.81	0.404133	70.9	149	0.475839	0.849307
2006	15	137.66	281.63	0.488797	61.06	100.19	0.609442	0.802041
2006	16	46.8	103.04	0.454193	37.95	77.92	0.487038	0.932561
2006	17	19.372	64.361	0.30099	30.52	60.56	0.503963	0.597246
2005	1	297.138	688.508	0.431568	584.71	878.05	0.665919	0.648079
2005	2	552.774	1058.06	0.522439	266.36	437.83	0.608364	0.858761
2005	3	254.48	436.36	0.583188	111.98	199.76	0.560573	1.04034
2005	4	196.68	426	0.46169	110.59	215.55	0.51306	0.899876
2005	5	349.44	839.87	0.416064	81.73	148.53	0.550259	0.756124
2005	6	158.79	385.7	0.411693	48.24	93.61	0.51533	0.798893
2005	7	91.09	229.84	0.396319	66.79	123.65	0.540154	0.733716
2005	8	431.18	770.96	0.559277	51.58	97.39	0.529623	1.05599
2005	9	286.5	507.22	0.564844	35.55	84.09	0.422761	1.33608
2005	10	59.375	216.335	0.274459	39.32	61.85	0.635732	0.431721
2005	11	32.45	68.4	0.474415	19.87	30.15	0.659038	0.71986
2005	12	21.189	55.073	0.384744	29.35	57.06	0.514371	0.747989
2005	13	8.49	21.89	0.387848	12.7	29.11	0.436276	0.888997
2005	14	161.21	383.07	0.420837	70.84	151.97	0.466145	0.902803
2005	15	136.82	278.02	0.492123	58.98	100.17	0.588799	0.835808
2005	16	44.96	100.58	0.447007	36.74	75.8	0.484697	0.922242
2005	17	18.485	62.36	0.296424	30.02	61.91	0.484897	0.611313
